# Supplementary material for: High-resolution genotyping and mapping of recombination and gene conversion in the protozoan Theileria parva using whole genome sequencing
Source: BMC Genomics. 2012 Sep 23;13:503. doi: 10.1186/1471-2164-13-503 (PMC3575351; doi:10.1186/1471-2164-13-503)
Supplement: Additional file 3: Table S5 — Genotyping results of MugugaMarikebuni. [file 1471-2164-13-503-S3.zip]

Archive with 1 entries (1 files):
- Supplementary_Table_5.txt
