# Supplementary material for: High-resolution genotyping and mapping of recombination and gene conversion in the protozoan Theileria parva using whole genome sequencing
Source: BMC Genomics. 2012 Sep 23;13:503. doi: 10.1186/1471-2164-13-503 (PMC3575351; doi:10.1186/1471-2164-13-503)
Supplement: Additional file 3: Table S5 — Genotyping results of MugugaMarikebuni. [file 1471-2164-13-503-S3.zip › Supplementary_Table_5.txt]

SNP	Chromosome	PhysicalPosition	Nucleotide	Alleles
SNP-NC_007344̣-100253	NC_007344	100253	C	Marikenuni
SNP-NC_007344̣-1012919	NC_007344	1012919	C	Marikenuni
SNP-NC_007344̣-1012934	NC_007344	1012934	A	Marikenuni
SNP-NC_007344̣-1012970	NC_007344	1012970	T	Marikenuni
SNP-NC_007344̣-1013006	NC_007344	1013006	C	Marikenuni
SNP-NC_007344̣-1013662	NC_007344	1013662	A	Marikenuni
SNP-NC_007344̣-1013831	NC_007344	1013831	G	Marikenuni
SNP-NC_007344̣-1013892	NC_007344	1013892	C	Marikenuni
SNP-NC_007344̣-1013903	NC_007344	1013903	C	Marikenuni
SNP-NC_007344̣-1013920	NC_007344	1013920	T	Marikenuni
SNP-NC_007344̣-1013924	NC_007344	1013924	G	Marikenuni
SNP-NC_007344̣-1013926	NC_007344	1013926	T	Marikenuni
SNP-NC_007344̣-1013929	NC_007344	1013929	G	Marikenuni
SNP-NC_007344̣-1013935	NC_007344	1013935	A	Marikenuni
SNP-NC_007344̣-1013949	NC_007344	1013949	G	Marikenuni
SNP-NC_007344̣-1013972	NC_007344	1013972	C	Marikenuni
SNP-NC_007344̣-1013974	NC_007344	1013974	G	Marikenuni
SNP-NC_007344̣-1013977	NC_007344	1013977	G	Marikenuni
SNP-NC_007344̣-1013983	NC_007344	1013983	T	Marikenuni
SNP-NC_007344̣-1014022	NC_007344	1014022	T	Marikenuni
SNP-NC_007344̣-1014025	NC_007344	1014025	G	Marikenuni
SNP-NC_007344̣-1014028	NC_007344	1014028	T	Marikenuni
SNP-NC_007344̣-1014068	NC_007344	1014068	T	Marikenuni
SNP-NC_007344̣-1014073	NC_007344	1014073	G	Marikenuni
SNP-NC_007344̣-1014083	NC_007344	1014083	G	Marikenuni
SNP-NC_007344̣-1014086	NC_007344	1014086	G	Marikenuni
SNP-NC_007344̣-1014088	NC_007344	1014088	A	Marikenuni
SNP-NC_007344̣-1014091	NC_007344	1014091	A	Marikenuni
SNP-NC_007344̣-1014118	NC_007344	1014118	C	Marikenuni
SNP-NC_007344̣-1014142	NC_007344	1014142	T	Marikenuni
SNP-NC_007344̣-1014171	NC_007344	1014171	A	Marikenuni
SNP-NC_007344̣-1014217	NC_007344	1014217	T	Marikenuni
SNP-NC_007344̣-1014292	NC_007344	1014292	A	Marikenuni
SNP-NC_007344̣-1019252	NC_007344	1019252	T	Marikenuni
SNP-NC_007344̣-1019396	NC_007344	1019396	C	Marikenuni
SNP-NC_007344̣-1019465	NC_007344	1019465	A	Marikenuni
SNP-NC_007344̣-1019801	NC_007344	1019801	G	Marikenuni
SNP-NC_007344̣-1019844	NC_007344	1019844	A	Marikenuni
SNP-NC_007344̣-1019883	NC_007344	1019883	C	Marikenuni
SNP-NC_007344̣-1019946	NC_007344	1019946	T	Marikenuni
SNP-NC_007344̣-1019976	NC_007344	1019976	C	Marikenuni
SNP-NC_007344̣-1020016	NC_007344	1020016	G	Marikenuni
SNP-NC_007344̣-1020080	NC_007344	1020080	A	Marikenuni
SNP-NC_007344̣-1020190	NC_007344	1020190	A	Marikenuni
SNP-NC_007344̣-1020233	NC_007344	1020233	T	Marikenuni
SNP-NC_007344̣-1021011	NC_007344	1021011	G	Marikenuni
SNP-NC_007344̣-1021049	NC_007344	1021049	A	Marikenuni
SNP-NC_007344̣-1021075	NC_007344	1021075	C	Marikenuni
SNP-NC_007344̣-1021103	NC_007344	1021103	T	Marikenuni
SNP-NC_007344̣-1021147	NC_007344	1021147	C	Marikenuni
SNP-NC_007344̣-1021184	NC_007344	1021184	A	Marikenuni
SNP-NC_007344̣-1021214	NC_007344	1021214	G	Marikenuni
SNP-NC_007344̣-1021217	NC_007344	1021217	A	Marikenuni
SNP-NC_007344̣-102448	NC_007344	102448	T	Marikenuni
SNP-NC_007344̣-102490	NC_007344	102490	A	Marikenuni
SNP-NC_007344̣-1060451	NC_007344	1060451	G	Marikenuni
SNP-NC_007344̣-1072138	NC_007344	1072138	A	Marikenuni
SNP-NC_007344̣-1079402	NC_007344	1079402	C	Marikenuni
SNP-NC_007344̣-1079420	NC_007344	1079420	A	Marikenuni
SNP-NC_007344̣-1079475	NC_007344	1079475	T	Marikenuni
SNP-NC_007344̣-1079586	NC_007344	1079586	T	Marikenuni
SNP-NC_007344̣-1079604	NC_007344	1079604	C	Marikenuni
SNP-NC_007344̣-1079631	NC_007344	1079631	A	Marikenuni
SNP-NC_007344̣-1085767	NC_007344	1085767	A	Marikenuni
SNP-NC_007344̣-1085769	NC_007344	1085769	C	Marikenuni
SNP-NC_007344̣-1085773	NC_007344	1085773	G	Marikenuni
SNP-NC_007344̣-1085800	NC_007344	1085800	T	Marikenuni
SNP-NC_007344̣-1087746	NC_007344	1087746	T	Marikenuni
SNP-NC_007344̣-1087748	NC_007344	1087748	G	Marikenuni
SNP-NC_007344̣-1088361	NC_007344	1088361	G	Marikenuni
SNP-NC_007344̣-108847	NC_007344	108847	G	Marikenuni
SNP-NC_007344̣-1088547	NC_007344	1088547	A	Marikenuni
SNP-NC_007344̣-1088574	NC_007344	1088574	C	Marikenuni
SNP-NC_007344̣-1089765	NC_007344	1089765	C	Marikenuni
SNP-NC_007344̣-1089778	NC_007344	1089778	C	Marikenuni
SNP-NC_007344̣-1089791	NC_007344	1089791	A	Marikenuni
SNP-NC_007344̣-1089795	NC_007344	1089795	G	Marikenuni
SNP-NC_007344̣-1089804	NC_007344	1089804	A	Marikenuni
SNP-NC_007344̣-1090003	NC_007344	1090003	C	Marikenuni
SNP-NC_007344̣-1090009	NC_007344	1090009	G	Marikenuni
SNP-NC_007344̣-1090100	NC_007344	1090100	G	Marikenuni
SNP-NC_007344̣-1090239	NC_007344	1090239	A	Marikenuni
SNP-NC_007344̣-1090410	NC_007344	1090410	G	Marikenuni
SNP-NC_007344̣-1090453	NC_007344	1090453	C	Marikenuni
SNP-NC_007344̣-1090614	NC_007344	1090614	T	Marikenuni
SNP-NC_007344̣-1090615	NC_007344	1090615	T	Marikenuni
SNP-NC_007344̣-1090620	NC_007344	1090620	A	Marikenuni
SNP-NC_007344̣-1090622	NC_007344	1090622	C	Marikenuni
SNP-NC_007344̣-1090631	NC_007344	1090631	C	Marikenuni
SNP-NC_007344̣-1090743	NC_007344	1090743	C	Marikenuni
SNP-NC_007344̣-1090744	NC_007344	1090744	G	Marikenuni
SNP-NC_007344̣-1090763	NC_007344	1090763	C	Marikenuni
SNP-NC_007344̣-1090849	NC_007344	1090849	T	Marikenuni
SNP-NC_007344̣-1091327	NC_007344	1091327	G	Marikenuni
SNP-NC_007344̣-1091376	NC_007344	1091376	A	Marikenuni
SNP-NC_007344̣-1091532	NC_007344	1091532	T	Marikenuni
SNP-NC_007344̣-1091593	NC_007344	1091593	C	Marikenuni
SNP-NC_007344̣-1091628	NC_007344	1091628	C	Marikenuni
SNP-NC_007344̣-1091670	NC_007344	1091670	A	Marikenuni
SNP-NC_007344̣-1091692	NC_007344	1091692	T	Marikenuni
SNP-NC_007344̣-1091895	NC_007344	1091895	T	Marikenuni
SNP-NC_007344̣-1091901	NC_007344	1091901	A	Marikenuni
SNP-NC_007344̣-1091903	NC_007344	1091903	A	Marikenuni
SNP-NC_007344̣-1091967	NC_007344	1091967	T	Marikenuni
SNP-NC_007344̣-1091993	NC_007344	1091993	T	Marikenuni
SNP-NC_007344̣-109208	NC_007344	109208	G	Marikenuni
SNP-NC_007344̣-1092963	NC_007344	1092963	C	Marikenuni
SNP-NC_007344̣-1093368	NC_007344	1093368	A	Marikenuni
SNP-NC_007344̣-1093377	NC_007344	1093377	C	Marikenuni
SNP-NC_007344̣-1093449	NC_007344	1093449	T	Marikenuni
SNP-NC_007344̣-1093455	NC_007344	1093455	T	Marikenuni
SNP-NC_007344̣-1093473	NC_007344	1093473	C	Marikenuni
SNP-NC_007344̣-1093530	NC_007344	1093530	A	Marikenuni
SNP-NC_007344̣-1093596	NC_007344	1093596	A	Marikenuni
SNP-NC_007344̣-1093635	NC_007344	1093635	G	Marikenuni
SNP-NC_007344̣-1093702	NC_007344	1093702	T	Marikenuni
SNP-NC_007344̣-1093723	NC_007344	1093723	T	Marikenuni
SNP-NC_007344̣-1093724	NC_007344	1093724	T	Marikenuni
SNP-NC_007344̣-1093793	NC_007344	1093793	G	Marikenuni
SNP-NC_007344̣-1093872	NC_007344	1093872	G	Marikenuni
SNP-NC_007344̣-1093962	NC_007344	1093962	C	Marikenuni
SNP-NC_007344̣-1094070	NC_007344	1094070	T	Marikenuni
SNP-NC_007344̣-1094143	NC_007344	1094143	C	Marikenuni
SNP-NC_007344̣-1094152	NC_007344	1094152	T	Marikenuni
SNP-NC_007344̣-1094156	NC_007344	1094156	G	Marikenuni
SNP-NC_007344̣-1094209	NC_007344	1094209	G	Marikenuni
SNP-NC_007344̣-1094213	NC_007344	1094213	A	Marikenuni
SNP-NC_007344̣-1094234	NC_007344	1094234	T	Marikenuni
SNP-NC_007344̣-1094288	NC_007344	1094288	A	Marikenuni
SNP-NC_007344̣-1094315	NC_007344	1094315	C	Marikenuni
SNP-NC_007344̣-1094333	NC_007344	1094333	G	Marikenuni
SNP-NC_007344̣-1094377	NC_007344	1094377	G	Marikenuni
SNP-NC_007344̣-109443	NC_007344	109443	G	Marikenuni
SNP-NC_007344̣-1094987	NC_007344	1094987	T	Marikenuni
SNP-NC_007344̣-1095012	NC_007344	1095012	T	Marikenuni
SNP-NC_007344̣-1095148	NC_007344	1095148	G	Marikenuni
SNP-NC_007344̣-1095223	NC_007344	1095223	A	Marikenuni
SNP-NC_007344̣-1095283	NC_007344	1095283	T	Marikenuni
SNP-NC_007344̣-1096321	NC_007344	1096321	T	Marikenuni
SNP-NC_007344̣-1096333	NC_007344	1096333	T	Marikenuni
SNP-NC_007344̣-109684	NC_007344	109684	A	Marikenuni
SNP-NC_007344̣-1097160	NC_007344	1097160	C	Marikenuni
SNP-NC_007344̣-1097162	NC_007344	1097162	A	Marikenuni
SNP-NC_007344̣-1097195	NC_007344	1097195	G	Marikenuni
SNP-NC_007344̣-1097221	NC_007344	1097221	C	Marikenuni
SNP-NC_007344̣-1097226	NC_007344	1097226	G	Marikenuni
SNP-NC_007344̣-1097235	NC_007344	1097235	A	Marikenuni
SNP-NC_007344̣-1097259	NC_007344	1097259	G	Marikenuni
SNP-NC_007344̣-1097616	NC_007344	1097616	C	Marikenuni
SNP-NC_007344̣-1097621	NC_007344	1097621	T	Marikenuni
SNP-NC_007344̣-1097629	NC_007344	1097629	G	Marikenuni
SNP-NC_007344̣-1097966	NC_007344	1097966	A	Marikenuni
SNP-NC_007344̣-1098169	NC_007344	1098169	G	Marikenuni
SNP-NC_007344̣-1098177	NC_007344	1098177	G	Marikenuni
SNP-NC_007344̣-1098232	NC_007344	1098232	G	Marikenuni
SNP-NC_007344̣-1098298	NC_007344	1098298	G	Marikenuni
SNP-NC_007344̣-1098309	NC_007344	1098309	G	Marikenuni
SNP-NC_007344̣-1098371	NC_007344	1098371	A	Marikenuni
SNP-NC_007344̣-1098407	NC_007344	1098407	A	Marikenuni
SNP-NC_007344̣-1098446	NC_007344	1098446	A	Marikenuni
SNP-NC_007344̣-1098481	NC_007344	1098481	A	Marikenuni
SNP-NC_007344̣-109965	NC_007344	109965	C	Marikenuni
SNP-NC_007344̣-1099901	NC_007344	1099901	G	Marikenuni
SNP-NC_007344̣-1100235	NC_007344	1100235	T	Marikenuni
SNP-NC_007344̣-1100241	NC_007344	1100241	C	Marikenuni
SNP-NC_007344̣-1100289	NC_007344	1100289	T	Marikenuni
SNP-NC_007344̣-1100307	NC_007344	1100307	G	Marikenuni
SNP-NC_007344̣-1100838	NC_007344	1100838	A	Marikenuni
SNP-NC_007344̣-1100967	NC_007344	1100967	C	Marikenuni
SNP-NC_007344̣-1100985	NC_007344	1100985	A	Marikenuni
SNP-NC_007344̣-1101159	NC_007344	1101159	G	Marikenuni
SNP-NC_007344̣-1101162	NC_007344	1101162	C	Marikenuni
SNP-NC_007344̣-1101345	NC_007344	1101345	A	Marikenuni
SNP-NC_007344̣-1101351	NC_007344	1101351	A	Marikenuni
SNP-NC_007344̣-1101459	NC_007344	1101459	T	Marikenuni
SNP-NC_007344̣-1101982	NC_007344	1101982	G	Marikenuni
SNP-NC_007344̣-1101987	NC_007344	1101987	T	Marikenuni
SNP-NC_007344̣-1102022	NC_007344	1102022	A	Marikenuni
SNP-NC_007344̣-1102128	NC_007344	1102128	C	Marikenuni
SNP-NC_007344̣-1102156	NC_007344	1102156	A	Marikenuni
SNP-NC_007344̣-1102187	NC_007344	1102187	T	Marikenuni
SNP-NC_007344̣-1102210	NC_007344	1102210	T	Marikenuni
SNP-NC_007344̣-1102217	NC_007344	1102217	T	Marikenuni
SNP-NC_007344̣-1102220	NC_007344	1102220	C	Marikenuni
SNP-NC_007344̣-1102267	NC_007344	1102267	G	Marikenuni
SNP-NC_007344̣-1102531	NC_007344	1102531	A	Marikenuni
SNP-NC_007344̣-1102535	NC_007344	1102535	T	Marikenuni
SNP-NC_007344̣-1102867	NC_007344	1102867	A	Marikenuni
SNP-NC_007344̣-1102870	NC_007344	1102870	T	Marikenuni
SNP-NC_007344̣-1103004	NC_007344	1103004	G	Marikenuni
SNP-NC_007344̣-1103071	NC_007344	1103071	G	Marikenuni
SNP-NC_007344̣-1103096	NC_007344	1103096	T	Marikenuni
SNP-NC_007344̣-1103107	NC_007344	1103107	G	Marikenuni
SNP-NC_007344̣-1103126	NC_007344	1103126	G	Marikenuni
SNP-NC_007344̣-1103284	NC_007344	1103284	A	Marikenuni
SNP-NC_007344̣-1103290	NC_007344	1103290	A	Marikenuni
SNP-NC_007344̣-1103308	NC_007344	1103308	T	Marikenuni
SNP-NC_007344̣-1103374	NC_007344	1103374	C	Muguga
SNP-NC_007344̣-1103788	NC_007344	1103788	G	Marikenuni
SNP-NC_007344̣-1103828	NC_007344	1103828	C	Marikenuni
SNP-NC_007344̣-1104429	NC_007344	1104429	A	Marikenuni
SNP-NC_007344̣-1104531	NC_007344	1104531	C	Marikenuni
SNP-NC_007344̣-1104540	NC_007344	1104540	G	Marikenuni
SNP-NC_007344̣-1105154	NC_007344	1105154	T	Marikenuni
SNP-NC_007344̣-1105172	NC_007344	1105172	G	Marikenuni
SNP-NC_007344̣-1105251	NC_007344	1105251	C	Marikenuni
SNP-NC_007344̣-1105257	NC_007344	1105257	G	Marikenuni
SNP-NC_007344̣-1105259	NC_007344	1105259	G	Marikenuni
SNP-NC_007344̣-1105271	NC_007344	1105271	A	Marikenuni
SNP-NC_007344̣-1105275	NC_007344	1105275	G	Marikenuni
SNP-NC_007344̣-1105497	NC_007344	1105497	A	Marikenuni
SNP-NC_007344̣-1105519	NC_007344	1105519	C	Marikenuni
SNP-NC_007344̣-1105531	NC_007344	1105531	A	Marikenuni
SNP-NC_007344̣-1105567	NC_007344	1105567	A	Marikenuni
SNP-NC_007344̣-1105571	NC_007344	1105571	C	Marikenuni
SNP-NC_007344̣-1105606	NC_007344	1105606	C	Marikenuni
SNP-NC_007344̣-1105911	NC_007344	1105911	T	Marikenuni
SNP-NC_007344̣-1105967	NC_007344	1105967	T	Marikenuni
SNP-NC_007344̣-1106345	NC_007344	1106345	T	Marikenuni
SNP-NC_007344̣-1106384	NC_007344	1106384	C	Marikenuni
SNP-NC_007344̣-1106434	NC_007344	1106434	A	Marikenuni
SNP-NC_007344̣-1106478	NC_007344	1106478	T	Marikenuni
SNP-NC_007344̣-1106481	NC_007344	1106481	C	Marikenuni
SNP-NC_007344̣-1106503	NC_007344	1106503	G	Marikenuni
SNP-NC_007344̣-1106513	NC_007344	1106513	T	Marikenuni
SNP-NC_007344̣-1106515	NC_007344	1106515	T	Marikenuni
SNP-NC_007344̣-1106520	NC_007344	1106520	C	Marikenuni
SNP-NC_007344̣-1106526	NC_007344	1106526	G	Marikenuni
SNP-NC_007344̣-1106528	NC_007344	1106528	C	Marikenuni
SNP-NC_007344̣-1106667	NC_007344	1106667	A	Marikenuni
SNP-NC_007344̣-1106669	NC_007344	1106669	T	Marikenuni
SNP-NC_007344̣-1106680	NC_007344	1106680	G	Marikenuni
SNP-NC_007344̣-1106699	NC_007344	1106699	G	Marikenuni
SNP-NC_007344̣-1106816	NC_007344	1106816	A	Marikenuni
SNP-NC_007344̣-1106833	NC_007344	1106833	A	Marikenuni
SNP-NC_007344̣-1106834	NC_007344	1106834	C	Marikenuni
SNP-NC_007344̣-1106859	NC_007344	1106859	T	Marikenuni
SNP-NC_007344̣-1107118	NC_007344	1107118	G	Marikenuni
SNP-NC_007344̣-1107156	NC_007344	1107156	T	Marikenuni
SNP-NC_007344̣-1107168	NC_007344	1107168	C	Marikenuni
SNP-NC_007344̣-1107222	NC_007344	1107222	C	Marikenuni
SNP-NC_007344̣-1107228	NC_007344	1107228	C	Marikenuni
SNP-NC_007344̣-1107235	NC_007344	1107235	A	Muguga
SNP-NC_007344̣-1107355	NC_007344	1107355	G	Marikenuni
SNP-NC_007344̣-1107447	NC_007344	1107447	A	Marikenuni
SNP-NC_007344̣-1107517	NC_007344	1107517	T	Marikenuni
SNP-NC_007344̣-1107540	NC_007344	1107540	T	Marikenuni
SNP-NC_007344̣-1107558	NC_007344	1107558	G	Marikenuni
SNP-NC_007344̣-1107564	NC_007344	1107564	G	Marikenuni
SNP-NC_007344̣-1107610	NC_007344	1107610	C	Marikenuni
SNP-NC_007344̣-1107618	NC_007344	1107618	T	Marikenuni
SNP-NC_007344̣-1107645	NC_007344	1107645	A	Marikenuni
SNP-NC_007344̣-1107651	NC_007344	1107651	A	Marikenuni
SNP-NC_007344̣-1108020	NC_007344	1108020	G	Marikenuni
SNP-NC_007344̣-1108062	NC_007344	1108062	T	Marikenuni
SNP-NC_007344̣-1108086	NC_007344	1108086	T	Marikenuni
SNP-NC_007344̣-1108089	NC_007344	1108089	C	Marikenuni
SNP-NC_007344̣-1108098	NC_007344	1108098	T	Marikenuni
SNP-NC_007344̣-1108110	NC_007344	1108110	T	Marikenuni
SNP-NC_007344̣-1108227	NC_007344	1108227	T	Marikenuni
SNP-NC_007344̣-1108509	NC_007344	1108509	T	Marikenuni
SNP-NC_007344̣-1108512	NC_007344	1108512	A	Marikenuni
SNP-NC_007344̣-1108513	NC_007344	1108513	T	Marikenuni
SNP-NC_007344̣-1108518	NC_007344	1108518	T	Marikenuni
SNP-NC_007344̣-1108521	NC_007344	1108521	T	Marikenuni
SNP-NC_007344̣-1108538	NC_007344	1108538	A	Marikenuni
SNP-NC_007344̣-1108560	NC_007344	1108560	C	Marikenuni
SNP-NC_007344̣-1108664	NC_007344	1108664	G	Marikenuni
SNP-NC_007344̣-1108677	NC_007344	1108677	G	Marikenuni
SNP-NC_007344̣-1108939	NC_007344	1108939	A	Marikenuni
SNP-NC_007344̣-1108944	NC_007344	1108944	G	Marikenuni
SNP-NC_007344̣-1109025	NC_007344	1109025	C	Marikenuni
SNP-NC_007344̣-1109109	NC_007344	1109109	G	Marikenuni
SNP-NC_007344̣-1109177	NC_007344	1109177	T	Marikenuni
SNP-NC_007344̣-1109197	NC_007344	1109197	A	Marikenuni
SNP-NC_007344̣-1109583	NC_007344	1109583	A	Marikenuni
SNP-NC_007344̣-1109795	NC_007344	1109795	G	Marikenuni
SNP-NC_007344̣-1109798	NC_007344	1109798	G	Marikenuni
SNP-NC_007344̣-1109826	NC_007344	1109826	A	Marikenuni
SNP-NC_007344̣-1110141	NC_007344	1110141	G	Marikenuni
SNP-NC_007344̣-1110153	NC_007344	1110153	T	Marikenuni
SNP-NC_007344̣-1111252	NC_007344	1111252	G	Marikenuni
SNP-NC_007344̣-1111705	NC_007344	1111705	G	Marikenuni
SNP-NC_007344̣-1111984	NC_007344	1111984	T	Marikenuni
SNP-NC_007344̣-1111993	NC_007344	1111993	A	Marikenuni
SNP-NC_007344̣-1112015	NC_007344	1112015	A	Marikenuni
SNP-NC_007344̣-1112198	NC_007344	1112198	G	Marikenuni
SNP-NC_007344̣-1112485	NC_007344	1112485	C	Marikenuni
SNP-NC_007344̣-1112544	NC_007344	1112544	A	Marikenuni
SNP-NC_007344̣-1113175	NC_007344	1113175	A	Marikenuni
SNP-NC_007344̣-1113176	NC_007344	1113176	T	Marikenuni
SNP-NC_007344̣-1113199	NC_007344	1113199	A	Marikenuni
SNP-NC_007344̣-1113220	NC_007344	1113220	A	Marikenuni
SNP-NC_007344̣-1113319	NC_007344	1113319	A	Marikenuni
SNP-NC_007344̣-1113393	NC_007344	1113393	G	Marikenuni
SNP-NC_007344̣-1113480	NC_007344	1113480	A	Marikenuni
SNP-NC_007344̣-1113488	NC_007344	1113488	A	Marikenuni
SNP-NC_007344̣-1113492	NC_007344	1113492	G	Marikenuni
SNP-NC_007344̣-1113493	NC_007344	1113493	C	Marikenuni
SNP-NC_007344̣-1113704	NC_007344	1113704	C	Marikenuni
SNP-NC_007344̣-1113758	NC_007344	1113758	C	Marikenuni
SNP-NC_007344̣-1113761	NC_007344	1113761	C	Marikenuni
SNP-NC_007344̣-111402	NC_007344	111402	G	Marikenuni
SNP-NC_007344̣-1114084	NC_007344	1114084	T	Marikenuni
SNP-NC_007344̣-1114113	NC_007344	1114113	T	Marikenuni
SNP-NC_007344̣-1114174	NC_007344	1114174	A	Marikenuni
SNP-NC_007344̣-1114178	NC_007344	1114178	T	Marikenuni
SNP-NC_007344̣-1114181	NC_007344	1114181	T	Marikenuni
SNP-NC_007344̣-1114187	NC_007344	1114187	C	Marikenuni
SNP-NC_007344̣-1114188	NC_007344	1114188	T	Marikenuni
SNP-NC_007344̣-1114226	NC_007344	1114226	T	Marikenuni
SNP-NC_007344̣-1114355	NC_007344	1114355	A	Marikenuni
SNP-NC_007344̣-1114357	NC_007344	1114357	C	Marikenuni
SNP-NC_007344̣-1114394	NC_007344	1114394	A	Marikenuni
SNP-NC_007344̣-1114410	NC_007344	1114410	G	Marikenuni
SNP-NC_007344̣-1114413	NC_007344	1114413	A	Marikenuni
SNP-NC_007344̣-1114443	NC_007344	1114443	A	Marikenuni
SNP-NC_007344̣-1114476	NC_007344	1114476	G	Marikenuni
SNP-NC_007344̣-1114575	NC_007344	1114575	G	Marikenuni
SNP-NC_007344̣-1114751	NC_007344	1114751	A	Marikenuni
SNP-NC_007344̣-1115044	NC_007344	1115044	G	Marikenuni
SNP-NC_007344̣-1115200	NC_007344	1115200	G	Marikenuni
SNP-NC_007344̣-1115237	NC_007344	1115237	T	Marikenuni
SNP-NC_007344̣-1115239	NC_007344	1115239	G	Marikenuni
SNP-NC_007344̣-1115286	NC_007344	1115286	T	Marikenuni
SNP-NC_007344̣-1115307	NC_007344	1115307	G	Marikenuni
SNP-NC_007344̣-1115367	NC_007344	1115367	A	Marikenuni
SNP-NC_007344̣-1115428	NC_007344	1115428	A	Marikenuni
SNP-NC_007344̣-1115758	NC_007344	1115758	A	Marikenuni
SNP-NC_007344̣-1115762	NC_007344	1115762	A	Marikenuni
SNP-NC_007344̣-1115763	NC_007344	1115763	T	Marikenuni
SNP-NC_007344̣-1115765	NC_007344	1115765	T	Marikenuni
SNP-NC_007344̣-1115869	NC_007344	1115869	A	Marikenuni
SNP-NC_007344̣-1115911	NC_007344	1115911	A	Marikenuni
SNP-NC_007344̣-1116130	NC_007344	1116130	C	Marikenuni
SNP-NC_007344̣-1116172	NC_007344	1116172	T	Marikenuni
SNP-NC_007344̣-1116295	NC_007344	1116295	G	Marikenuni
SNP-NC_007344̣-1116297	NC_007344	1116297	T	Marikenuni
SNP-NC_007344̣-1116300	NC_007344	1116300	T	Marikenuni
SNP-NC_007344̣-1116414	NC_007344	1116414	A	Marikenuni
SNP-NC_007344̣-1116767	NC_007344	1116767	C	Marikenuni
SNP-NC_007344̣-1116770	NC_007344	1116770	T	Marikenuni
SNP-NC_007344̣-1116777	NC_007344	1116777	C	Marikenuni
SNP-NC_007344̣-1116861	NC_007344	1116861	T	Marikenuni
SNP-NC_007344̣-1116902	NC_007344	1116902	A	Marikenuni
SNP-NC_007344̣-1116940	NC_007344	1116940	A	Marikenuni
SNP-NC_007344̣-1116944	NC_007344	1116944	A	Marikenuni
SNP-NC_007344̣-1117007	NC_007344	1117007	A	Marikenuni
SNP-NC_007344̣-1117019	NC_007344	1117019	G	Marikenuni
SNP-NC_007344̣-1117059	NC_007344	1117059	G	Marikenuni
SNP-NC_007344̣-1117062	NC_007344	1117062	G	Marikenuni
SNP-NC_007344̣-1117081	NC_007344	1117081	T	Marikenuni
SNP-NC_007344̣-1117084	NC_007344	1117084	G	Marikenuni
SNP-NC_007344̣-1117298	NC_007344	1117298	C	Marikenuni
SNP-NC_007344̣-1117310	NC_007344	1117310	T	Marikenuni
SNP-NC_007344̣-1117359	NC_007344	1117359	A	Marikenuni
SNP-NC_007344̣-1117364	NC_007344	1117364	A	Marikenuni
SNP-NC_007344̣-1117652	NC_007344	1117652	G	Marikenuni
SNP-NC_007344̣-1117679	NC_007344	1117679	T	Marikenuni
SNP-NC_007344̣-1117685	NC_007344	1117685	C	Marikenuni
SNP-NC_007344̣-1117687	NC_007344	1117687	C	Marikenuni
SNP-NC_007344̣-1117701	NC_007344	1117701	T	Marikenuni
SNP-NC_007344̣-1117715	NC_007344	1117715	G	Marikenuni
SNP-NC_007344̣-1117730	NC_007344	1117730	T	Marikenuni
SNP-NC_007344̣-1117756	NC_007344	1117756	C	Marikenuni
SNP-NC_007344̣-1117769	NC_007344	1117769	C	Marikenuni
SNP-NC_007344̣-1117880	NC_007344	1117880	G	Marikenuni
SNP-NC_007344̣-1118198	NC_007344	1118198	A	Marikenuni
SNP-NC_007344̣-1118979	NC_007344	1118979	A	Marikenuni
SNP-NC_007344̣-1119018	NC_007344	1119018	C	Marikenuni
SNP-NC_007344̣-1119053	NC_007344	1119053	C	Marikenuni
SNP-NC_007344̣-1119499	NC_007344	1119499	G	Marikenuni
SNP-NC_007344̣-1119503	NC_007344	1119503	A	Marikenuni
SNP-NC_007344̣-1119527	NC_007344	1119527	T	Marikenuni
SNP-NC_007344̣-1119546	NC_007344	1119546	G	Marikenuni
SNP-NC_007344̣-1119591	NC_007344	1119591	G	Marikenuni
SNP-NC_007344̣-1119675	NC_007344	1119675	A	Marikenuni
SNP-NC_007344̣-1119737	NC_007344	1119737	A	Marikenuni
SNP-NC_007344̣-1119770	NC_007344	1119770	C	Marikenuni
SNP-NC_007344̣-1119807	NC_007344	1119807	C	Marikenuni
SNP-NC_007344̣-1119836	NC_007344	1119836	C	Marikenuni
SNP-NC_007344̣-1119838	NC_007344	1119838	C	Marikenuni
SNP-NC_007344̣-1119840	NC_007344	1119840	G	Marikenuni
SNP-NC_007344̣-1119841	NC_007344	1119841	T	Marikenuni
SNP-NC_007344̣-1119845	NC_007344	1119845	T	Marikenuni
SNP-NC_007344̣-1119878	NC_007344	1119878	A	Marikenuni
SNP-NC_007344̣-1120003	NC_007344	1120003	C	Marikenuni
SNP-NC_007344̣-1120005	NC_007344	1120005	T	Marikenuni
SNP-NC_007344̣-1120019	NC_007344	1120019	A	Marikenuni
SNP-NC_007344̣-1120025	NC_007344	1120025	C	Marikenuni
SNP-NC_007344̣-1120032	NC_007344	1120032	A	Marikenuni
SNP-NC_007344̣-1120508	NC_007344	1120508	G	Marikenuni
SNP-NC_007344̣-1120557	NC_007344	1120557	A	Marikenuni
SNP-NC_007344̣-1120559	NC_007344	1120559	T	Marikenuni
SNP-NC_007344̣-1120591	NC_007344	1120591	G	Marikenuni
SNP-NC_007344̣-1120609	NC_007344	1120609	C	Marikenuni
SNP-NC_007344̣-1120633	NC_007344	1120633	T	Marikenuni
SNP-NC_007344̣-1120661	NC_007344	1120661	T	Marikenuni
SNP-NC_007344̣-1120680	NC_007344	1120680	C	Marikenuni
SNP-NC_007344̣-1120689	NC_007344	1120689	C	Marikenuni
SNP-NC_007344̣-1120690	NC_007344	1120690	C	Marikenuni
SNP-NC_007344̣-1120796	NC_007344	1120796	A	Marikenuni
SNP-NC_007344̣-1120848	NC_007344	1120848	T	Marikenuni
SNP-NC_007344̣-1120885	NC_007344	1120885	G	Marikenuni
SNP-NC_007344̣-1120937	NC_007344	1120937	G	Marikenuni
SNP-NC_007344̣-1120947	NC_007344	1120947	G	Marikenuni
SNP-NC_007344̣-1121117	NC_007344	1121117	G	Marikenuni
SNP-NC_007344̣-1121354	NC_007344	1121354	T	Marikenuni
SNP-NC_007344̣-1121378	NC_007344	1121378	C	Marikenuni
SNP-NC_007344̣-1121463	NC_007344	1121463	C	Marikenuni
SNP-NC_007344̣-1121495	NC_007344	1121495	G	Marikenuni
SNP-NC_007344̣-1121496	NC_007344	1121496	C	Marikenuni
SNP-NC_007344̣-1121795	NC_007344	1121795	A	Marikenuni
SNP-NC_007344̣-1121798	NC_007344	1121798	C	Marikenuni
SNP-NC_007344̣-1121806	NC_007344	1121806	T	Marikenuni
SNP-NC_007344̣-1121807	NC_007344	1121807	T	Marikenuni
SNP-NC_007344̣-1121831	NC_007344	1121831	G	Marikenuni
SNP-NC_007344̣-1121873	NC_007344	1121873	G	Marikenuni
SNP-NC_007344̣-1121912	NC_007344	1121912	T	Marikenuni
SNP-NC_007344̣-1121945	NC_007344	1121945	G	Marikenuni
SNP-NC_007344̣-1121996	NC_007344	1121996	A	Marikenuni
SNP-NC_007344̣-1122000	NC_007344	1122000	A	Marikenuni
SNP-NC_007344̣-1122015	NC_007344	1122015	A	Marikenuni
SNP-NC_007344̣-1122017	NC_007344	1122017	G	Marikenuni
SNP-NC_007344̣-1122098	NC_007344	1122098	T	Marikenuni
SNP-NC_007344̣-1122131	NC_007344	1122131	T	Marikenuni
SNP-NC_007344̣-1122242	NC_007344	1122242	G	Marikenuni
SNP-NC_007344̣-1122326	NC_007344	1122326	A	Marikenuni
SNP-NC_007344̣-1122362	NC_007344	1122362	T	Marikenuni
SNP-NC_007344̣-1122403	NC_007344	1122403	T	Marikenuni
SNP-NC_007344̣-1122416	NC_007344	1122416	A	Marikenuni
SNP-NC_007344̣-1122446	NC_007344	1122446	A	Marikenuni
SNP-NC_007344̣-1122450	NC_007344	1122450	C	Marikenuni
SNP-NC_007344̣-1122461	NC_007344	1122461	C	Marikenuni
SNP-NC_007344̣-1122476	NC_007344	1122476	A	Marikenuni
SNP-NC_007344̣-1122820	NC_007344	1122820	C	Marikenuni
SNP-NC_007344̣-1122822	NC_007344	1122822	G	Marikenuni
SNP-NC_007344̣-1123296	NC_007344	1123296	A	Marikenuni
SNP-NC_007344̣-1123300	NC_007344	1123300	G	Marikenuni
SNP-NC_007344̣-1123311	NC_007344	1123311	A	Marikenuni
SNP-NC_007344̣-1123318	NC_007344	1123318	G	Marikenuni
SNP-NC_007344̣-1123330	NC_007344	1123330	G	Marikenuni
SNP-NC_007344̣-1123338	NC_007344	1123338	T	Marikenuni
SNP-NC_007344̣-1123339	NC_007344	1123339	C	Marikenuni
SNP-NC_007344̣-1123340	NC_007344	1123340	T	Marikenuni
SNP-NC_007344̣-1123349	NC_007344	1123349	T	Marikenuni
SNP-NC_007344̣-1123360	NC_007344	1123360	A	Marikenuni
SNP-NC_007344̣-1123385	NC_007344	1123385	A	Marikenuni
SNP-NC_007344̣-1123394	NC_007344	1123394	T	Marikenuni
SNP-NC_007344̣-1123427	NC_007344	1123427	T	Marikenuni
SNP-NC_007344̣-1123622	NC_007344	1123622	A	Marikenuni
SNP-NC_007344̣-1123625	NC_007344	1123625	T	Marikenuni
SNP-NC_007344̣-1123644	NC_007344	1123644	G	Marikenuni
SNP-NC_007344̣-1123749	NC_007344	1123749	G	Marikenuni
SNP-NC_007344̣-1123772	NC_007344	1123772	T	Marikenuni
SNP-NC_007344̣-1123789	NC_007344	1123789	G	Marikenuni
SNP-NC_007344̣-1123791	NC_007344	1123791	T	Marikenuni
SNP-NC_007344̣-1124048	NC_007344	1124048	C	Marikenuni
SNP-NC_007344̣-1124055	NC_007344	1124055	G	Marikenuni
SNP-NC_007344̣-1124056	NC_007344	1124056	C	Marikenuni
SNP-NC_007344̣-1124057	NC_007344	1124057	C	Marikenuni
SNP-NC_007344̣-1124063	NC_007344	1124063	T	Marikenuni
SNP-NC_007344̣-1124114	NC_007344	1124114	T	Marikenuni
SNP-NC_007344̣-1124120	NC_007344	1124120	C	Marikenuni
SNP-NC_007344̣-1124156	NC_007344	1124156	A	Marikenuni
SNP-NC_007344̣-1124168	NC_007344	1124168	G	Marikenuni
SNP-NC_007344̣-1124208	NC_007344	1124208	C	Marikenuni
SNP-NC_007344̣-1124213	NC_007344	1124213	A	Marikenuni
SNP-NC_007344̣-1124215	NC_007344	1124215	C	Marikenuni
SNP-NC_007344̣-1124216	NC_007344	1124216	C	Marikenuni
SNP-NC_007344̣-1124219	NC_007344	1124219	T	Marikenuni
SNP-NC_007344̣-1124427	NC_007344	1124427	A	Marikenuni
SNP-NC_007344̣-1124438	NC_007344	1124438	T	Marikenuni
SNP-NC_007344̣-1124448	NC_007344	1124448	A	Marikenuni
SNP-NC_007344̣-1124450	NC_007344	1124450	A	Marikenuni
SNP-NC_007344̣-1124451	NC_007344	1124451	A	Marikenuni
SNP-NC_007344̣-1124455	NC_007344	1124455	C	Marikenuni
SNP-NC_007344̣-1124460	NC_007344	1124460	G	Marikenuni
SNP-NC_007344̣-1124462	NC_007344	1124462	T	Marikenuni
SNP-NC_007344̣-1124469	NC_007344	1124469	C	Marikenuni
SNP-NC_007344̣-1124471	NC_007344	1124471	C	Marikenuni
SNP-NC_007344̣-1124474	NC_007344	1124474	C	Marikenuni
SNP-NC_007344̣-1124498	NC_007344	1124498	A	Marikenuni
SNP-NC_007344̣-1124516	NC_007344	1124516	T	Marikenuni
SNP-NC_007344̣-1124536	NC_007344	1124536	C	Marikenuni
SNP-NC_007344̣-1124540	NC_007344	1124540	T	Marikenuni
SNP-NC_007344̣-1124549	NC_007344	1124549	G	Marikenuni
SNP-NC_007344̣-1124609	NC_007344	1124609	C	Marikenuni
SNP-NC_007344̣-1124675	NC_007344	1124675	T	Marikenuni
SNP-NC_007344̣-1124681	NC_007344	1124681	T	Marikenuni
SNP-NC_007344̣-1124726	NC_007344	1124726	C	Marikenuni
SNP-NC_007344̣-1124913	NC_007344	1124913	G	Marikenuni
SNP-NC_007344̣-1125062	NC_007344	1125062	C	Marikenuni
SNP-NC_007344̣-1125088	NC_007344	1125088	C	Marikenuni
SNP-NC_007344̣-1125126	NC_007344	1125126	A	Marikenuni
SNP-NC_007344̣-1125161	NC_007344	1125161	G	Marikenuni
SNP-NC_007344̣-1125203	NC_007344	1125203	C	Marikenuni
SNP-NC_007344̣-1125215	NC_007344	1125215	A	Marikenuni
SNP-NC_007344̣-1125359	NC_007344	1125359	T	Marikenuni
SNP-NC_007344̣-1125360	NC_007344	1125360	T	Marikenuni
SNP-NC_007344̣-1125365	NC_007344	1125365	C	Marikenuni
SNP-NC_007344̣-1126167	NC_007344	1126167	A	Muguga
SNP-NC_007344̣-1126168	NC_007344	1126168	C	Muguga
SNP-NC_007344̣-1126169	NC_007344	1126169	A	Muguga
SNP-NC_007344̣-1126172	NC_007344	1126172	C	Muguga
SNP-NC_007344̣-1126187	NC_007344	1126187	G	Muguga
SNP-NC_007344̣-1126193	NC_007344	1126193	A	Muguga
SNP-NC_007344̣-1126253	NC_007344	1126253	G	Muguga
SNP-NC_007344̣-1126256	NC_007344	1126256	A	Muguga
SNP-NC_007344̣-1126257	NC_007344	1126257	T	Muguga
SNP-NC_007344̣-1126289	NC_007344	1126289	T	Muguga
SNP-NC_007344̣-1126399	NC_007344	1126399	A	Muguga
SNP-NC_007344̣-1126430	NC_007344	1126430	T	Muguga
SNP-NC_007344̣-1126432	NC_007344	1126432	T	Muguga
SNP-NC_007344̣-1126437	NC_007344	1126437	A	Muguga
SNP-NC_007344̣-1126448	NC_007344	1126448	C	Muguga
SNP-NC_007344̣-1126469	NC_007344	1126469	C	Muguga
SNP-NC_007344̣-1126483	NC_007344	1126483	G	Muguga
SNP-NC_007344̣-1126509	NC_007344	1126509	G	Muguga
SNP-NC_007344̣-1126929	NC_007344	1126929	T	Marikenuni
SNP-NC_007344̣-1127493	NC_007344	1127493	T	Marikenuni
SNP-NC_007344̣-1127517	NC_007344	1127517	G	Marikenuni
SNP-NC_007344̣-1127524	NC_007344	1127524	G	Marikenuni
SNP-NC_007344̣-112771	NC_007344	112771	T	Marikenuni
SNP-NC_007344̣-1127713	NC_007344	1127713	G	Marikenuni
SNP-NC_007344̣-1127723	NC_007344	1127723	T	Marikenuni
SNP-NC_007344̣-1127728	NC_007344	1127728	A	Marikenuni
SNP-NC_007344̣-1127800	NC_007344	1127800	A	Marikenuni
SNP-NC_007344̣-1127831	NC_007344	1127831	T	Marikenuni
SNP-NC_007344̣-1127852	NC_007344	1127852	C	Marikenuni
SNP-NC_007344̣-1127856	NC_007344	1127856	T	Marikenuni
SNP-NC_007344̣-1127888	NC_007344	1127888	C	Marikenuni
SNP-NC_007344̣-1127899	NC_007344	1127899	C	Marikenuni
SNP-NC_007344̣-1127903	NC_007344	1127903	C	Marikenuni
SNP-NC_007344̣-1127904	NC_007344	1127904	G	Marikenuni
SNP-NC_007344̣-1127906	NC_007344	1127906	G	Marikenuni
SNP-NC_007344̣-1127909	NC_007344	1127909	C	Marikenuni
SNP-NC_007344̣-1127924	NC_007344	1127924	G	Marikenuni
SNP-NC_007344̣-1127951	NC_007344	1127951	A	Marikenuni
SNP-NC_007344̣-1127953	NC_007344	1127953	A	Marikenuni
SNP-NC_007344̣-1128008	NC_007344	1128008	C	Marikenuni
SNP-NC_007344̣-1128050	NC_007344	1128050	T	Marikenuni
SNP-NC_007344̣-1128062	NC_007344	1128062	T	Marikenuni
SNP-NC_007344̣-1128071	NC_007344	1128071	A	Marikenuni
SNP-NC_007344̣-1128089	NC_007344	1128089	T	Marikenuni
SNP-NC_007344̣-1128095	NC_007344	1128095	A	Marikenuni
SNP-NC_007344̣-1128137	NC_007344	1128137	A	Marikenuni
SNP-NC_007344̣-1128142	NC_007344	1128142	G	Marikenuni
SNP-NC_007344̣-1128171	NC_007344	1128171	A	Marikenuni
SNP-NC_007344̣-1128176	NC_007344	1128176	T	Marikenuni
SNP-NC_007344̣-1128178	NC_007344	1128178	A	Marikenuni
SNP-NC_007344̣-1128232	NC_007344	1128232	A	Marikenuni
SNP-NC_007344̣-1128313	NC_007344	1128313	A	Marikenuni
SNP-NC_007344̣-1128327	NC_007344	1128327	G	Marikenuni
SNP-NC_007344̣-1128417	NC_007344	1128417	C	Marikenuni
SNP-NC_007344̣-1128481	NC_007344	1128481	T	Marikenuni
SNP-NC_007344̣-1128568	NC_007344	1128568	A	Marikenuni
SNP-NC_007344̣-1128629	NC_007344	1128629	C	Marikenuni
SNP-NC_007344̣-1128637	NC_007344	1128637	G	Marikenuni
SNP-NC_007344̣-112868	NC_007344	112868	G	Marikenuni
SNP-NC_007344̣-1128698	NC_007344	1128698	G	Marikenuni
SNP-NC_007344̣-1128728	NC_007344	1128728	A	Marikenuni
SNP-NC_007344̣-1128743	NC_007344	1128743	G	Marikenuni
SNP-NC_007344̣-1128796	NC_007344	1128796	T	Marikenuni
SNP-NC_007344̣-1128803	NC_007344	1128803	A	Marikenuni
SNP-NC_007344̣-1128804	NC_007344	1128804	C	Marikenuni
SNP-NC_007344̣-1128855	NC_007344	1128855	C	Marikenuni
SNP-NC_007344̣-1128901	NC_007344	1128901	A	Marikenuni
SNP-NC_007344̣-1128920	NC_007344	1128920	C	Marikenuni
SNP-NC_007344̣-1128934	NC_007344	1128934	A	Marikenuni
SNP-NC_007344̣-1128943	NC_007344	1128943	C	Marikenuni
SNP-NC_007344̣-1128954	NC_007344	1128954	C	Marikenuni
SNP-NC_007344̣-1128959	NC_007344	1128959	A	Marikenuni
SNP-NC_007344̣-1129076	NC_007344	1129076	A	Marikenuni
SNP-NC_007344̣-1129077	NC_007344	1129077	A	Marikenuni
SNP-NC_007344̣-1129103	NC_007344	1129103	A	Marikenuni
SNP-NC_007344̣-1129115	NC_007344	1129115	A	Marikenuni
SNP-NC_007344̣-1129136	NC_007344	1129136	C	Marikenuni
SNP-NC_007344̣-1129274	NC_007344	1129274	T	Marikenuni
SNP-NC_007344̣-1129298	NC_007344	1129298	T	Marikenuni
SNP-NC_007344̣-1129318	NC_007344	1129318	A	Marikenuni
SNP-NC_007344̣-1129369	NC_007344	1129369	C	Marikenuni
SNP-NC_007344̣-1129377	NC_007344	1129377	G	Marikenuni
SNP-NC_007344̣-1129385	NC_007344	1129385	T	Marikenuni
SNP-NC_007344̣-1129418	NC_007344	1129418	T	Marikenuni
SNP-NC_007344̣-112945	NC_007344	112945	A	Marikenuni
SNP-NC_007344̣-1129534	NC_007344	1129534	C	Marikenuni
SNP-NC_007344̣-1129629	NC_007344	1129629	C	Marikenuni
SNP-NC_007344̣-1129642	NC_007344	1129642	T	Marikenuni
SNP-NC_007344̣-1129643	NC_007344	1129643	T	Marikenuni
SNP-NC_007344̣-1129683	NC_007344	1129683	T	Marikenuni
SNP-NC_007344̣-1129711	NC_007344	1129711	T	Marikenuni
SNP-NC_007344̣-1129713	NC_007344	1129713	G	Marikenuni
SNP-NC_007344̣-1129715	NC_007344	1129715	C	Marikenuni
SNP-NC_007344̣-112973	NC_007344	112973	T	Marikenuni
SNP-NC_007344̣-1129835	NC_007344	1129835	T	Marikenuni
SNP-NC_007344̣-1129908	NC_007344	1129908	C	Marikenuni
SNP-NC_007344̣-1129933	NC_007344	1129933	T	Marikenuni
SNP-NC_007344̣-1129938	NC_007344	1129938	A	Marikenuni
SNP-NC_007344̣-1129964	NC_007344	1129964	G	Marikenuni
SNP-NC_007344̣-1130006	NC_007344	1130006	C	Marikenuni
SNP-NC_007344̣-1130118	NC_007344	1130118	C	Marikenuni
SNP-NC_007344̣-1130130	NC_007344	1130130	T	Marikenuni
SNP-NC_007344̣-1130160	NC_007344	1130160	T	Marikenuni
SNP-NC_007344̣-1130171	NC_007344	1130171	T	Marikenuni
SNP-NC_007344̣-1130411	NC_007344	1130411	C	Marikenuni
SNP-NC_007344̣-1130516	NC_007344	1130516	G	Marikenuni
SNP-NC_007344̣-1130568	NC_007344	1130568	A	Marikenuni
SNP-NC_007344̣-1130571	NC_007344	1130571	C	Marikenuni
SNP-NC_007344̣-1130572	NC_007344	1130572	C	Marikenuni
SNP-NC_007344̣-1130577	NC_007344	1130577	A	Marikenuni
SNP-NC_007344̣-1130614	NC_007344	1130614	G	Marikenuni
SNP-NC_007344̣-1130740	NC_007344	1130740	T	Marikenuni
SNP-NC_007344̣-1130741	NC_007344	1130741	T	Marikenuni
SNP-NC_007344̣-1130795	NC_007344	1130795	A	Marikenuni
SNP-NC_007344̣-1130825	NC_007344	1130825	G	Marikenuni
SNP-NC_007344̣-1130832	NC_007344	1130832	G	Marikenuni
SNP-NC_007344̣-1130849	NC_007344	1130849	G	Marikenuni
SNP-NC_007344̣-1130876	NC_007344	1130876	G	Marikenuni
SNP-NC_007344̣-1130928	NC_007344	1130928	C	Marikenuni
SNP-NC_007344̣-1130929	NC_007344	1130929	C	Marikenuni
SNP-NC_007344̣-1130982	NC_007344	1130982	A	Marikenuni
SNP-NC_007344̣-1131181	NC_007344	1131181	C	Marikenuni
SNP-NC_007344̣-1131187	NC_007344	1131187	C	Marikenuni
SNP-NC_007344̣-1131199	NC_007344	1131199	A	Marikenuni
SNP-NC_007344̣-1131225	NC_007344	1131225	A	Marikenuni
SNP-NC_007344̣-1131227	NC_007344	1131227	T	Marikenuni
SNP-NC_007344̣-1131232	NC_007344	1131232	T	Marikenuni
SNP-NC_007344̣-1131233	NC_007344	1131233	T	Marikenuni
SNP-NC_007344̣-1131236	NC_007344	1131236	A	Marikenuni
SNP-NC_007344̣-1131278	NC_007344	1131278	A	Marikenuni
SNP-NC_007344̣-1131323	NC_007344	1131323	C	Marikenuni
SNP-NC_007344̣-1131325	NC_007344	1131325	G	Marikenuni
SNP-NC_007344̣-1131415	NC_007344	1131415	G	Marikenuni
SNP-NC_007344̣-1131423	NC_007344	1131423	C	Marikenuni
SNP-NC_007344̣-1131456	NC_007344	1131456	T	Marikenuni
SNP-NC_007344̣-1131469	NC_007344	1131469	G	Marikenuni
SNP-NC_007344̣-1131474	NC_007344	1131474	T	Marikenuni
SNP-NC_007344̣-1131515	NC_007344	1131515	C	Marikenuni
SNP-NC_007344̣-1131526	NC_007344	1131526	C	Marikenuni
SNP-NC_007344̣-1131569	NC_007344	1131569	T	Marikenuni
SNP-NC_007344̣-1131582	NC_007344	1131582	T	Marikenuni
SNP-NC_007344̣-1131615	NC_007344	1131615	A	Marikenuni
SNP-NC_007344̣-1131639	NC_007344	1131639	C	Marikenuni
SNP-NC_007344̣-1131641	NC_007344	1131641	C	Marikenuni
SNP-NC_007344̣-1131642	NC_007344	1131642	G	Marikenuni
SNP-NC_007344̣-1131694	NC_007344	1131694	T	Marikenuni
SNP-NC_007344̣-1131733	NC_007344	1131733	A	Marikenuni
SNP-NC_007344̣-1131851	NC_007344	1131851	A	Marikenuni
SNP-NC_007344̣-1131853	NC_007344	1131853	A	Marikenuni
SNP-NC_007344̣-1131938	NC_007344	1131938	A	Marikenuni
SNP-NC_007344̣-1132091	NC_007344	1132091	A	Marikenuni
SNP-NC_007344̣-1132097	NC_007344	1132097	A	Marikenuni
SNP-NC_007344̣-1132156	NC_007344	1132156	A	Marikenuni
SNP-NC_007344̣-1132177	NC_007344	1132177	T	Marikenuni
SNP-NC_007344̣-1132180	NC_007344	1132180	C	Marikenuni
SNP-NC_007344̣-1132197	NC_007344	1132197	C	Marikenuni
SNP-NC_007344̣-1132214	NC_007344	1132214	A	Marikenuni
SNP-NC_007344̣-1132232	NC_007344	1132232	T	Marikenuni
SNP-NC_007344̣-1132234	NC_007344	1132234	A	Marikenuni
SNP-NC_007344̣-1132262	NC_007344	1132262	A	Marikenuni
SNP-NC_007344̣-1132283	NC_007344	1132283	A	Marikenuni
SNP-NC_007344̣-1132301	NC_007344	1132301	G	Marikenuni
SNP-NC_007344̣-1132331	NC_007344	1132331	T	Marikenuni
SNP-NC_007344̣-1132388	NC_007344	1132388	C	Marikenuni
SNP-NC_007344̣-1132394	NC_007344	1132394	G	Marikenuni
SNP-NC_007344̣-1132412	NC_007344	1132412	C	Marikenuni
SNP-NC_007344̣-1132415	NC_007344	1132415	C	Marikenuni
SNP-NC_007344̣-1132487	NC_007344	1132487	G	Marikenuni
SNP-NC_007344̣-1132559	NC_007344	1132559	C	Marikenuni
SNP-NC_007344̣-1132602	NC_007344	1132602	T	Marikenuni
SNP-NC_007344̣-1132645	NC_007344	1132645	C	Marikenuni
SNP-NC_007344̣-1132671	NC_007344	1132671	C	Marikenuni
SNP-NC_007344̣-1132677	NC_007344	1132677	C	Marikenuni
SNP-NC_007344̣-1132698	NC_007344	1132698	C	Marikenuni
SNP-NC_007344̣-1132821	NC_007344	1132821	G	Marikenuni
SNP-NC_007344̣-1132833	NC_007344	1132833	C	Marikenuni
SNP-NC_007344̣-1132838	NC_007344	1132838	T	Marikenuni
SNP-NC_007344̣-1132860	NC_007344	1132860	A	Marikenuni
SNP-NC_007344̣-1132897	NC_007344	1132897	G	Marikenuni
SNP-NC_007344̣-1132901	NC_007344	1132901	C	Marikenuni
SNP-NC_007344̣-1132976	NC_007344	1132976	G	Marikenuni
SNP-NC_007344̣-1132985	NC_007344	1132985	T	Marikenuni
SNP-NC_007344̣-1132997	NC_007344	1132997	T	Marikenuni
SNP-NC_007344̣-1133003	NC_007344	1133003	G	Marikenuni
SNP-NC_007344̣-1133021	NC_007344	1133021	C	Marikenuni
SNP-NC_007344̣-1133039	NC_007344	1133039	G	Marikenuni
SNP-NC_007344̣-1133085	NC_007344	1133085	A	Marikenuni
SNP-NC_007344̣-1133090	NC_007344	1133090	A	Marikenuni
SNP-NC_007344̣-1133098	NC_007344	1133098	T	Marikenuni
SNP-NC_007344̣-1133973	NC_007344	1133973	C	Marikenuni
SNP-NC_007344̣-1134184	NC_007344	1134184	G	Marikenuni
SNP-NC_007344̣-1134212	NC_007344	1134212	G	Marikenuni
SNP-NC_007344̣-1134218	NC_007344	1134218	T	Marikenuni
SNP-NC_007344̣-1134299	NC_007344	1134299	C	Marikenuni
SNP-NC_007344̣-1134311	NC_007344	1134311	C	Marikenuni
SNP-NC_007344̣-1134353	NC_007344	1134353	C	Marikenuni
SNP-NC_007344̣-1134370	NC_007344	1134370	C	Marikenuni
SNP-NC_007344̣-1134385	NC_007344	1134385	A	Marikenuni
SNP-NC_007344̣-1134497	NC_007344	1134497	G	Marikenuni
SNP-NC_007344̣-1134544	NC_007344	1134544	C	Marikenuni
SNP-NC_007344̣-1134545	NC_007344	1134545	A	Marikenuni
SNP-NC_007344̣-1134633	NC_007344	1134633	T	Marikenuni
SNP-NC_007344̣-1134683	NC_007344	1134683	G	Marikenuni
SNP-NC_007344̣-1134701	NC_007344	1134701	G	Marikenuni
SNP-NC_007344̣-1134704	NC_007344	1134704	T	Marikenuni
SNP-NC_007344̣-1134717	NC_007344	1134717	C	Marikenuni
SNP-NC_007344̣-1134720	NC_007344	1134720	A	Marikenuni
SNP-NC_007344̣-1134741	NC_007344	1134741	G	Marikenuni
SNP-NC_007344̣-1135207	NC_007344	1135207	G	Marikenuni
SNP-NC_007344̣-1135275	NC_007344	1135275	G	Marikenuni
SNP-NC_007344̣-1135376	NC_007344	1135376	C	Marikenuni
SNP-NC_007344̣-1135432	NC_007344	1135432	A	Marikenuni
SNP-NC_007344̣-1135540	NC_007344	1135540	A	Muguga
SNP-NC_007344̣-1135541	NC_007344	1135541	T	Muguga
SNP-NC_007344̣-1135542	NC_007344	1135542	A	Muguga
SNP-NC_007344̣-1135546	NC_007344	1135546	A	Muguga
SNP-NC_007344̣-1135581	NC_007344	1135581	T	Marikenuni
SNP-NC_007344̣-1135582	NC_007344	1135582	C	Marikenuni
SNP-NC_007344̣-1135587	NC_007344	1135587	C	Marikenuni
SNP-NC_007344̣-1135605	NC_007344	1135605	A	Marikenuni
SNP-NC_007344̣-1135627	NC_007344	1135627	G	Marikenuni
SNP-NC_007344̣-1135655	NC_007344	1135655	A	Marikenuni
SNP-NC_007344̣-1135760	NC_007344	1135760	T	Marikenuni
SNP-NC_007344̣-1135859	NC_007344	1135859	G	Marikenuni
SNP-NC_007344̣-1135875	NC_007344	1135875	C	Marikenuni
SNP-NC_007344̣-1135897	NC_007344	1135897	C	Marikenuni
SNP-NC_007344̣-1135903	NC_007344	1135903	G	Marikenuni
SNP-NC_007344̣-1136046	NC_007344	1136046	C	Marikenuni
SNP-NC_007344̣-1136049	NC_007344	1136049	A	Marikenuni
SNP-NC_007344̣-1136140	NC_007344	1136140	C	Marikenuni
SNP-NC_007344̣-1136208	NC_007344	1136208	C	Marikenuni
SNP-NC_007344̣-1136268	NC_007344	1136268	A	Marikenuni
SNP-NC_007344̣-1136285	NC_007344	1136285	C	Marikenuni
SNP-NC_007344̣-1136385	NC_007344	1136385	A	Marikenuni
SNP-NC_007344̣-1136394	NC_007344	1136394	G	Marikenuni
SNP-NC_007344̣-1136574	NC_007344	1136574	T	Marikenuni
SNP-NC_007344̣-1136682	NC_007344	1136682	G	Marikenuni
SNP-NC_007344̣-1136854	NC_007344	1136854	A	Muguga
SNP-NC_007344̣-1136910	NC_007344	1136910	A	Marikenuni
SNP-NC_007344̣-1136921	NC_007344	1136921	T	Marikenuni
SNP-NC_007344̣-1136923	NC_007344	1136923	G	Marikenuni
SNP-NC_007344̣-1136936	NC_007344	1136936	T	Marikenuni
SNP-NC_007344̣-1136952	NC_007344	1136952	G	Marikenuni
SNP-NC_007344̣-1136960	NC_007344	1136960	G	Marikenuni
SNP-NC_007344̣-1136990	NC_007344	1136990	T	Marikenuni
SNP-NC_007344̣-1137041	NC_007344	1137041	C	Marikenuni
SNP-NC_007344̣-1137188	NC_007344	1137188	T	Marikenuni
SNP-NC_007344̣-1137192	NC_007344	1137192	A	Marikenuni
SNP-NC_007344̣-1137197	NC_007344	1137197	G	Marikenuni
SNP-NC_007344̣-1137202	NC_007344	1137202	G	Marikenuni
SNP-NC_007344̣-1137206	NC_007344	1137206	T	Marikenuni
SNP-NC_007344̣-1137214	NC_007344	1137214	T	Marikenuni
SNP-NC_007344̣-1137216	NC_007344	1137216	T	Marikenuni
SNP-NC_007344̣-1137226	NC_007344	1137226	T	Marikenuni
SNP-NC_007344̣-1138284	NC_007344	1138284	G	Marikenuni
SNP-NC_007344̣-1138398	NC_007344	1138398	A	Marikenuni
SNP-NC_007344̣-1138468	NC_007344	1138468	G	Marikenuni
SNP-NC_007344̣-1138477	NC_007344	1138477	A	Marikenuni
SNP-NC_007344̣-1138480	NC_007344	1138480	C	Marikenuni
SNP-NC_007344̣-1138506	NC_007344	1138506	T	Marikenuni
SNP-NC_007344̣-1138555	NC_007344	1138555	G	Marikenuni
SNP-NC_007344̣-1138589	NC_007344	1138589	A	Marikenuni
SNP-NC_007344̣-1138590	NC_007344	1138590	A	Marikenuni
SNP-NC_007344̣-1138591	NC_007344	1138591	T	Marikenuni
SNP-NC_007344̣-1138742	NC_007344	1138742	A	Marikenuni
SNP-NC_007344̣-1138985	NC_007344	1138985	A	Marikenuni
SNP-NC_007344̣-1139046	NC_007344	1139046	A	Marikenuni
SNP-NC_007344̣-1139057	NC_007344	1139057	G	Marikenuni
SNP-NC_007344̣-1139122	NC_007344	1139122	C	Marikenuni
SNP-NC_007344̣-1139129	NC_007344	1139129	A	Marikenuni
SNP-NC_007344̣-1139134	NC_007344	1139134	C	Marikenuni
SNP-NC_007344̣-1139208	NC_007344	1139208	T	Marikenuni
SNP-NC_007344̣-1139216	NC_007344	1139216	T	Marikenuni
SNP-NC_007344̣-1139223	NC_007344	1139223	A	Marikenuni
SNP-NC_007344̣-1139228	NC_007344	1139228	A	Marikenuni
SNP-NC_007344̣-1139254	NC_007344	1139254	C	Marikenuni
SNP-NC_007344̣-1140290	NC_007344	1140290	G	Marikenuni
SNP-NC_007344̣-1140303	NC_007344	1140303	C	Marikenuni
SNP-NC_007344̣-1140340	NC_007344	1140340	C	Marikenuni
SNP-NC_007344̣-1140388	NC_007344	1140388	A	Marikenuni
SNP-NC_007344̣-1140390	NC_007344	1140390	C	Marikenuni
SNP-NC_007344̣-1140417	NC_007344	1140417	T	Marikenuni
SNP-NC_007344̣-1140427	NC_007344	1140427	G	Marikenuni
SNP-NC_007344̣-1140444	NC_007344	1140444	T	Marikenuni
SNP-NC_007344̣-1140445	NC_007344	1140445	G	Marikenuni
SNP-NC_007344̣-1140507	NC_007344	1140507	T	Marikenuni
SNP-NC_007344̣-1140531	NC_007344	1140531	A	Marikenuni
SNP-NC_007344̣-1140637	NC_007344	1140637	T	Marikenuni
SNP-NC_007344̣-1140652	NC_007344	1140652	T	Marikenuni
SNP-NC_007344̣-1140653	NC_007344	1140653	A	Marikenuni
SNP-NC_007344̣-1140665	NC_007344	1140665	T	Marikenuni
SNP-NC_007344̣-1140713	NC_007344	1140713	G	Marikenuni
SNP-NC_007344̣-1140741	NC_007344	1140741	A	Marikenuni
SNP-NC_007344̣-1140913	NC_007344	1140913	T	Marikenuni
SNP-NC_007344̣-1140915	NC_007344	1140915	G	Marikenuni
SNP-NC_007344̣-1140920	NC_007344	1140920	G	Marikenuni
SNP-NC_007344̣-1140999	NC_007344	1140999	A	Marikenuni
SNP-NC_007344̣-1141034	NC_007344	1141034	T	Marikenuni
SNP-NC_007344̣-1141125	NC_007344	1141125	G	Marikenuni
SNP-NC_007344̣-1141176	NC_007344	1141176	T	Marikenuni
SNP-NC_007344̣-1141209	NC_007344	1141209	A	Marikenuni
SNP-NC_007344̣-1141271	NC_007344	1141271	A	Marikenuni
SNP-NC_007344̣-1141575	NC_007344	1141575	A	Marikenuni
SNP-NC_007344̣-1141646	NC_007344	1141646	G	Marikenuni
SNP-NC_007344̣-1141660	NC_007344	1141660	T	Marikenuni
SNP-NC_007344̣-1141700	NC_007344	1141700	A	Marikenuni
SNP-NC_007344̣-1141723	NC_007344	1141723	T	Marikenuni
SNP-NC_007344̣-1141751	NC_007344	1141751	A	Marikenuni
SNP-NC_007344̣-1141818	NC_007344	1141818	T	Marikenuni
SNP-NC_007344̣-1141823	NC_007344	1141823	G	Marikenuni
SNP-NC_007344̣-1142011	NC_007344	1142011	T	Marikenuni
SNP-NC_007344̣-1142105	NC_007344	1142105	G	Muguga
SNP-NC_007344̣-1142106	NC_007344	1142106	A	Muguga
SNP-NC_007344̣-1142186	NC_007344	1142186	A	Marikenuni
SNP-NC_007344̣-1142189	NC_007344	1142189	G	Marikenuni
SNP-NC_007344̣-1142225	NC_007344	1142225	A	Marikenuni
SNP-NC_007344̣-1142331	NC_007344	1142331	A	Marikenuni
SNP-NC_007344̣-1142341	NC_007344	1142341	A	Marikenuni
SNP-NC_007344̣-1142368	NC_007344	1142368	C	Marikenuni
SNP-NC_007344̣-1142383	NC_007344	1142383	T	Marikenuni
SNP-NC_007344̣-1142401	NC_007344	1142401	T	Marikenuni
SNP-NC_007344̣-1142402	NC_007344	1142402	A	Marikenuni
SNP-NC_007344̣-1142410	NC_007344	1142410	T	Marikenuni
SNP-NC_007344̣-1142414	NC_007344	1142414	C	Marikenuni
SNP-NC_007344̣-1142416	NC_007344	1142416	G	Marikenuni
SNP-NC_007344̣-1142423	NC_007344	1142423	C	Marikenuni
SNP-NC_007344̣-1142433	NC_007344	1142433	C	Marikenuni
SNP-NC_007344̣-1142438	NC_007344	1142438	C	Marikenuni
SNP-NC_007344̣-1142440	NC_007344	1142440	C	Marikenuni
SNP-NC_007344̣-1142524	NC_007344	1142524	C	Marikenuni
SNP-NC_007344̣-1142539	NC_007344	1142539	A	Marikenuni
SNP-NC_007344̣-114254	NC_007344	114254	G	Marikenuni
SNP-NC_007344̣-1142690	NC_007344	1142690	A	Marikenuni
SNP-NC_007344̣-1142707	NC_007344	1142707	G	Marikenuni
SNP-NC_007344̣-1142710	NC_007344	1142710	T	Marikenuni
SNP-NC_007344̣-1142716	NC_007344	1142716	A	Marikenuni
SNP-NC_007344̣-1142730	NC_007344	1142730	T	Marikenuni
SNP-NC_007344̣-1142733	NC_007344	1142733	T	Marikenuni
SNP-NC_007344̣-1142735	NC_007344	1142735	A	Marikenuni
SNP-NC_007344̣-1142764	NC_007344	1142764	T	Marikenuni
SNP-NC_007344̣-1142869	NC_007344	1142869	C	Marikenuni
SNP-NC_007344̣-1142880	NC_007344	1142880	T	Marikenuni
SNP-NC_007344̣-1142912	NC_007344	1142912	A	Marikenuni
SNP-NC_007344̣-1142961	NC_007344	1142961	G	Marikenuni
SNP-NC_007344̣-1143265	NC_007344	1143265	T	Marikenuni
SNP-NC_007344̣-1143326	NC_007344	1143326	C	Marikenuni
SNP-NC_007344̣-1143578	NC_007344	1143578	G	Marikenuni
SNP-NC_007344̣-1143614	NC_007344	1143614	A	Marikenuni
SNP-NC_007344̣-1143617	NC_007344	1143617	A	Marikenuni
SNP-NC_007344̣-1143620	NC_007344	1143620	T	Marikenuni
SNP-NC_007344̣-1143655	NC_007344	1143655	T	Marikenuni
SNP-NC_007344̣-1143658	NC_007344	1143658	G	Marikenuni
SNP-NC_007344̣-1143660	NC_007344	1143660	T	Marikenuni
SNP-NC_007344̣-1143692	NC_007344	1143692	G	Marikenuni
SNP-NC_007344̣-1143722	NC_007344	1143722	T	Marikenuni
SNP-NC_007344̣-1143779	NC_007344	1143779	A	Marikenuni
SNP-NC_007344̣-1143872	NC_007344	1143872	G	Marikenuni
SNP-NC_007344̣-1143875	NC_007344	1143875	C	Marikenuni
SNP-NC_007344̣-1143884	NC_007344	1143884	A	Marikenuni
SNP-NC_007344̣-1144020	NC_007344	1144020	G	Marikenuni
SNP-NC_007344̣-1144073	NC_007344	1144073	C	Marikenuni
SNP-NC_007344̣-1144081	NC_007344	1144081	C	Marikenuni
SNP-NC_007344̣-1144092	NC_007344	1144092	A	Marikenuni
SNP-NC_007344̣-1144093	NC_007344	1144093	C	Marikenuni
SNP-NC_007344̣-1144100	NC_007344	1144100	C	Marikenuni
SNP-NC_007344̣-1144232	NC_007344	1144232	T	Marikenuni
SNP-NC_007344̣-1144268	NC_007344	1144268	C	Marikenuni
SNP-NC_007344̣-1144332	NC_007344	1144332	G	Marikenuni
SNP-NC_007344̣-1144347	NC_007344	1144347	A	Marikenuni
SNP-NC_007344̣-1144352	NC_007344	1144352	A	Marikenuni
SNP-NC_007344̣-1144529	NC_007344	1144529	T	Marikenuni
SNP-NC_007344̣-1144565	NC_007344	1144565	C	Marikenuni
SNP-NC_007344̣-1144610	NC_007344	1144610	C	Marikenuni
SNP-NC_007344̣-1144649	NC_007344	1144649	C	Marikenuni
SNP-NC_007344̣-1144712	NC_007344	1144712	C	Marikenuni
SNP-NC_007344̣-1144721	NC_007344	1144721	C	Marikenuni
SNP-NC_007344̣-1144750	NC_007344	1144750	T	Marikenuni
SNP-NC_007344̣-1144771	NC_007344	1144771	A	Marikenuni
SNP-NC_007344̣-1146658	NC_007344	1146658	G	Marikenuni
SNP-NC_007344̣-1146702	NC_007344	1146702	G	Marikenuni
SNP-NC_007344̣-1146744	NC_007344	1146744	G	Marikenuni
SNP-NC_007344̣-1146746	NC_007344	1146746	T	Marikenuni
SNP-NC_007344̣-1146750	NC_007344	1146750	A	Marikenuni
SNP-NC_007344̣-1146753	NC_007344	1146753	C	Marikenuni
SNP-NC_007344̣-1146756	NC_007344	1146756	C	Marikenuni
SNP-NC_007344̣-1146759	NC_007344	1146759	G	Marikenuni
SNP-NC_007344̣-1146784	NC_007344	1146784	T	Marikenuni
SNP-NC_007344̣-1146797	NC_007344	1146797	G	Marikenuni
SNP-NC_007344̣-1146816	NC_007344	1146816	G	Marikenuni
SNP-NC_007344̣-1146852	NC_007344	1146852	C	Marikenuni
SNP-NC_007344̣-1146866	NC_007344	1146866	A	Marikenuni
SNP-NC_007344̣-1146869	NC_007344	1146869	T	Marikenuni
SNP-NC_007344̣-1146870	NC_007344	1146870	G	Marikenuni
SNP-NC_007344̣-1146871	NC_007344	1146871	G	Marikenuni
SNP-NC_007344̣-1146872	NC_007344	1146872	G	Marikenuni
SNP-NC_007344̣-1146905	NC_007344	1146905	C	Marikenuni
SNP-NC_007344̣-1146906	NC_007344	1146906	A	Marikenuni
SNP-NC_007344̣-1146918	NC_007344	1146918	G	Marikenuni
SNP-NC_007344̣-1146987	NC_007344	1146987	C	Marikenuni
SNP-NC_007344̣-1146993	NC_007344	1146993	C	Marikenuni
SNP-NC_007344̣-1147035	NC_007344	1147035	G	Marikenuni
SNP-NC_007344̣-1147055	NC_007344	1147055	T	Marikenuni
SNP-NC_007344̣-1147058	NC_007344	1147058	G	Marikenuni
SNP-NC_007344̣-1147112	NC_007344	1147112	C	Marikenuni
SNP-NC_007344̣-1147149	NC_007344	1147149	G	Marikenuni
SNP-NC_007344̣-1147158	NC_007344	1147158	A	Marikenuni
SNP-NC_007344̣-1147188	NC_007344	1147188	T	Marikenuni
SNP-NC_007344̣-1147252	NC_007344	1147252	A	Marikenuni
SNP-NC_007344̣-1147267	NC_007344	1147267	G	Marikenuni
SNP-NC_007344̣-1147293	NC_007344	1147293	G	Marikenuni
SNP-NC_007344̣-1147300	NC_007344	1147300	C	Marikenuni
SNP-NC_007344̣-1147499	NC_007344	1147499	G	Marikenuni
SNP-NC_007344̣-1147503	NC_007344	1147503	T	Marikenuni
SNP-NC_007344̣-1147509	NC_007344	1147509	G	Marikenuni
SNP-NC_007344̣-1147566	NC_007344	1147566	T	Marikenuni
SNP-NC_007344̣-1147602	NC_007344	1147602	A	Marikenuni
SNP-NC_007344̣-1147660	NC_007344	1147660	G	Marikenuni
SNP-NC_007344̣-1147720	NC_007344	1147720	A	Marikenuni
SNP-NC_007344̣-1147728	NC_007344	1147728	T	Marikenuni
SNP-NC_007344̣-1147737	NC_007344	1147737	T	Marikenuni
SNP-NC_007344̣-1147738	NC_007344	1147738	A	Marikenuni
SNP-NC_007344̣-1147739	NC_007344	1147739	A	Marikenuni
SNP-NC_007344̣-1147755	NC_007344	1147755	T	Marikenuni
SNP-NC_007344̣-1147772	NC_007344	1147772	G	Marikenuni
SNP-NC_007344̣-1148123	NC_007344	1148123	T	Marikenuni
SNP-NC_007344̣-1148181	NC_007344	1148181	A	Marikenuni
SNP-NC_007344̣-1148210	NC_007344	1148210	T	Marikenuni
SNP-NC_007344̣-1148299	NC_007344	1148299	T	Marikenuni
SNP-NC_007344̣-1148314	NC_007344	1148314	C	Marikenuni
SNP-NC_007344̣-1148425	NC_007344	1148425	T	Marikenuni
SNP-NC_007344̣-1148437	NC_007344	1148437	G	Marikenuni
SNP-NC_007344̣-1148447	NC_007344	1148447	C	Marikenuni
SNP-NC_007344̣-1148453	NC_007344	1148453	C	Marikenuni
SNP-NC_007344̣-1148473	NC_007344	1148473	A	Marikenuni
SNP-NC_007344̣-1148533	NC_007344	1148533	G	Marikenuni
SNP-NC_007344̣-1148569	NC_007344	1148569	T	Marikenuni
SNP-NC_007344̣-1148579	NC_007344	1148579	A	Marikenuni
SNP-NC_007344̣-1148580	NC_007344	1148580	A	Marikenuni
SNP-NC_007344̣-1148605	NC_007344	1148605	A	Marikenuni
SNP-NC_007344̣-1148646	NC_007344	1148646	T	Marikenuni
SNP-NC_007344̣-1148653	NC_007344	1148653	G	Marikenuni
SNP-NC_007344̣-1148657	NC_007344	1148657	C	Marikenuni
SNP-NC_007344̣-1148658	NC_007344	1148658	T	Marikenuni
SNP-NC_007344̣-1148686	NC_007344	1148686	G	Marikenuni
SNP-NC_007344̣-1148695	NC_007344	1148695	C	Marikenuni
SNP-NC_007344̣-1148704	NC_007344	1148704	A	Marikenuni
SNP-NC_007344̣-1148774	NC_007344	1148774	C	Marikenuni
SNP-NC_007344̣-1148785	NC_007344	1148785	T	Marikenuni
SNP-NC_007344̣-1148820	NC_007344	1148820	G	Marikenuni
SNP-NC_007344̣-1148845	NC_007344	1148845	T	Marikenuni
SNP-NC_007344̣-1148879	NC_007344	1148879	G	Marikenuni
SNP-NC_007344̣-1148898	NC_007344	1148898	T	Marikenuni
SNP-NC_007344̣-1148973	NC_007344	1148973	T	Muguga
SNP-NC_007344̣-1149006	NC_007344	1149006	G	Marikenuni
SNP-NC_007344̣-1149009	NC_007344	1149009	C	Marikenuni
SNP-NC_007344̣-1149014	NC_007344	1149014	C	Marikenuni
SNP-NC_007344̣-1149018	NC_007344	1149018	C	Marikenuni
SNP-NC_007344̣-1149031	NC_007344	1149031	G	Marikenuni
SNP-NC_007344̣-1149060	NC_007344	1149060	C	Marikenuni
SNP-NC_007344̣-1150150	NC_007344	1150150	G	Marikenuni
SNP-NC_007344̣-1150153	NC_007344	1150153	G	Marikenuni
SNP-NC_007344̣-1150158	NC_007344	1150158	G	Marikenuni
SNP-NC_007344̣-1150162	NC_007344	1150162	G	Marikenuni
SNP-NC_007344̣-1150261	NC_007344	1150261	T	Marikenuni
SNP-NC_007344̣-1150305	NC_007344	1150305	G	Marikenuni
SNP-NC_007344̣-1150317	NC_007344	1150317	A	Marikenuni
SNP-NC_007344̣-1150343	NC_007344	1150343	A	Marikenuni
SNP-NC_007344̣-1150438	NC_007344	1150438	G	Muguga
SNP-NC_007344̣-1150444	NC_007344	1150444	A	Muguga
SNP-NC_007344̣-1151525	NC_007344	1151525	T	Marikenuni
SNP-NC_007344̣-1151675	NC_007344	1151675	C	Marikenuni
SNP-NC_007344̣-1151762	NC_007344	1151762	G	Marikenuni
SNP-NC_007344̣-1151838	NC_007344	1151838	C	Marikenuni
SNP-NC_007344̣-1151921	NC_007344	1151921	C	Marikenuni
SNP-NC_007344̣-1151972	NC_007344	1151972	G	Marikenuni
SNP-NC_007344̣-1151973	NC_007344	1151973	G	Marikenuni
SNP-NC_007344̣-1151976	NC_007344	1151976	C	Marikenuni
SNP-NC_007344̣-1152086	NC_007344	1152086	C	Marikenuni
SNP-NC_007344̣-1152132	NC_007344	1152132	G	Marikenuni
SNP-NC_007344̣-1152146	NC_007344	1152146	T	Marikenuni
SNP-NC_007344̣-1152225	NC_007344	1152225	G	Marikenuni
SNP-NC_007344̣-1152326	NC_007344	1152326	C	Marikenuni
SNP-NC_007344̣-1152335	NC_007344	1152335	C	Marikenuni
SNP-NC_007344̣-1152443	NC_007344	1152443	G	Marikenuni
SNP-NC_007344̣-1152468	NC_007344	1152468	T	Marikenuni
SNP-NC_007344̣-1152470	NC_007344	1152470	C	Marikenuni
SNP-NC_007344̣-1152515	NC_007344	1152515	T	Marikenuni
SNP-NC_007344̣-1152517	NC_007344	1152517	A	Marikenuni
SNP-NC_007344̣-1152559	NC_007344	1152559	G	Marikenuni
SNP-NC_007344̣-1152570	NC_007344	1152570	G	Muguga
SNP-NC_007344̣-1152618	NC_007344	1152618	C	Marikenuni
SNP-NC_007344̣-1152624	NC_007344	1152624	G	Marikenuni
SNP-NC_007344̣-1152626	NC_007344	1152626	A	Marikenuni
SNP-NC_007344̣-1152628	NC_007344	1152628	A	Marikenuni
SNP-NC_007344̣-1152681	NC_007344	1152681	G	Marikenuni
SNP-NC_007344̣-1152700	NC_007344	1152700	C	Marikenuni
SNP-NC_007344̣-1152705	NC_007344	1152705	T	Marikenuni
SNP-NC_007344̣-1152715	NC_007344	1152715	T	Marikenuni
SNP-NC_007344̣-1152716	NC_007344	1152716	T	Marikenuni
SNP-NC_007344̣-1152718	NC_007344	1152718	G	Marikenuni
SNP-NC_007344̣-1152736	NC_007344	1152736	A	Marikenuni
SNP-NC_007344̣-1152865	NC_007344	1152865	C	Marikenuni
SNP-NC_007344̣-1153076	NC_007344	1153076	G	Marikenuni
SNP-NC_007344̣-1153077	NC_007344	1153077	G	Marikenuni
SNP-NC_007344̣-1153081	NC_007344	1153081	G	Marikenuni
SNP-NC_007344̣-1153204	NC_007344	1153204	G	Marikenuni
SNP-NC_007344̣-1153209	NC_007344	1153209	G	Marikenuni
SNP-NC_007344̣-1153210	NC_007344	1153210	T	Marikenuni
SNP-NC_007344̣-1153236	NC_007344	1153236	C	Marikenuni
SNP-NC_007344̣-1153237	NC_007344	1153237	A	Marikenuni
SNP-NC_007344̣-1153246	NC_007344	1153246	A	Marikenuni
SNP-NC_007344̣-1153247	NC_007344	1153247	C	Marikenuni
SNP-NC_007344̣-1153248	NC_007344	1153248	G	Marikenuni
SNP-NC_007344̣-1153259	NC_007344	1153259	G	Marikenuni
SNP-NC_007344̣-1153265	NC_007344	1153265	C	Marikenuni
SNP-NC_007344̣-1153299	NC_007344	1153299	T	Marikenuni
SNP-NC_007344̣-1153301	NC_007344	1153301	A	Marikenuni
SNP-NC_007344̣-1153383	NC_007344	1153383	T	Marikenuni
SNP-NC_007344̣-1153393	NC_007344	1153393	G	Muguga
SNP-NC_007344̣-1153408	NC_007344	1153408	A	Marikenuni
SNP-NC_007344̣-1153410	NC_007344	1153410	A	Marikenuni
SNP-NC_007344̣-1153420	NC_007344	1153420	A	Marikenuni
SNP-NC_007344̣-1153425	NC_007344	1153425	A	Marikenuni
SNP-NC_007344̣-1153443	NC_007344	1153443	A	Marikenuni
SNP-NC_007344̣-1153464	NC_007344	1153464	G	Marikenuni
SNP-NC_007344̣-1153473	NC_007344	1153473	A	Marikenuni
SNP-NC_007344̣-1153477	NC_007344	1153477	A	Marikenuni
SNP-NC_007344̣-1153479	NC_007344	1153479	G	Marikenuni
SNP-NC_007344̣-1153481	NC_007344	1153481	T	Marikenuni
SNP-NC_007344̣-1153484	NC_007344	1153484	G	Marikenuni
SNP-NC_007344̣-1153486	NC_007344	1153486	A	Marikenuni
SNP-NC_007344̣-1153493	NC_007344	1153493	G	Marikenuni
SNP-NC_007344̣-1153605	NC_007344	1153605	G	Marikenuni
SNP-NC_007344̣-1153617	NC_007344	1153617	A	Marikenuni
SNP-NC_007344̣-1153691	NC_007344	1153691	A	Marikenuni
SNP-NC_007344̣-1153694	NC_007344	1153694	A	Marikenuni
SNP-NC_007344̣-1153696	NC_007344	1153696	A	Marikenuni
SNP-NC_007344̣-1153710	NC_007344	1153710	C	Marikenuni
SNP-NC_007344̣-1153713	NC_007344	1153713	A	Marikenuni
SNP-NC_007344̣-1153727	NC_007344	1153727	T	Marikenuni
SNP-NC_007344̣-1153728	NC_007344	1153728	T	Marikenuni
SNP-NC_007344̣-1153740	NC_007344	1153740	T	Marikenuni
SNP-NC_007344̣-1153770	NC_007344	1153770	T	Marikenuni
SNP-NC_007344̣-1153839	NC_007344	1153839	A	Marikenuni
SNP-NC_007344̣-1153885	NC_007344	1153885	A	Marikenuni
SNP-NC_007344̣-1154047	NC_007344	1154047	T	Marikenuni
SNP-NC_007344̣-1154050	NC_007344	1154050	A	Marikenuni
SNP-NC_007344̣-1154060	NC_007344	1154060	A	Marikenuni
SNP-NC_007344̣-1154088	NC_007344	1154088	G	Marikenuni
SNP-NC_007344̣-1154095	NC_007344	1154095	G	Marikenuni
SNP-NC_007344̣-1154107	NC_007344	1154107	G	Marikenuni
SNP-NC_007344̣-1154131	NC_007344	1154131	G	Marikenuni
SNP-NC_007344̣-1154174	NC_007344	1154174	G	Marikenuni
SNP-NC_007344̣-1154229	NC_007344	1154229	A	Marikenuni
SNP-NC_007344̣-1154243	NC_007344	1154243	C	Marikenuni
SNP-NC_007344̣-1154259	NC_007344	1154259	T	Marikenuni
SNP-NC_007344̣-1154282	NC_007344	1154282	C	Marikenuni
SNP-NC_007344̣-1154343	NC_007344	1154343	A	Marikenuni
SNP-NC_007344̣-1154361	NC_007344	1154361	G	Marikenuni
SNP-NC_007344̣-1154382	NC_007344	1154382	G	Marikenuni
SNP-NC_007344̣-1154383	NC_007344	1154383	T	Marikenuni
SNP-NC_007344̣-1154868	NC_007344	1154868	A	Marikenuni
SNP-NC_007344̣-1154895	NC_007344	1154895	G	Marikenuni
SNP-NC_007344̣-1154931	NC_007344	1154931	T	Marikenuni
SNP-NC_007344̣-1155055	NC_007344	1155055	C	Marikenuni
SNP-NC_007344̣-1155059	NC_007344	1155059	T	Marikenuni
SNP-NC_007344̣-1155072	NC_007344	1155072	T	Marikenuni
SNP-NC_007344̣-1155096	NC_007344	1155096	G	Marikenuni
SNP-NC_007344̣-1155276	NC_007344	1155276	A	Marikenuni
SNP-NC_007344̣-1155884	NC_007344	1155884	A	Marikenuni
SNP-NC_007344̣-1155893	NC_007344	1155893	C	Marikenuni
SNP-NC_007344̣-1155910	NC_007344	1155910	T	Marikenuni
SNP-NC_007344̣-1155953	NC_007344	1155953	G	Marikenuni
SNP-NC_007344̣-1155965	NC_007344	1155965	C	Marikenuni
SNP-NC_007344̣-1156133	NC_007344	1156133	A	Marikenuni
SNP-NC_007344̣-1156163	NC_007344	1156163	A	Marikenuni
SNP-NC_007344̣-1156170	NC_007344	1156170	T	Marikenuni
SNP-NC_007344̣-1156182	NC_007344	1156182	C	Marikenuni
SNP-NC_007344̣-1156192	NC_007344	1156192	C	Marikenuni
SNP-NC_007344̣-1156193	NC_007344	1156193	C	Marikenuni
SNP-NC_007344̣-1156221	NC_007344	1156221	T	Marikenuni
SNP-NC_007344̣-1156391	NC_007344	1156391	T	Marikenuni
SNP-NC_007344̣-1156393	NC_007344	1156393	G	Marikenuni
SNP-NC_007344̣-1156407	NC_007344	1156407	A	Marikenuni
SNP-NC_007344̣-1156408	NC_007344	1156408	T	Marikenuni
SNP-NC_007344̣-1156578	NC_007344	1156578	T	Marikenuni
SNP-NC_007344̣-1156583	NC_007344	1156583	C	Marikenuni
SNP-NC_007344̣-1156593	NC_007344	1156593	T	Marikenuni
SNP-NC_007344̣-1156650	NC_007344	1156650	G	Marikenuni
SNP-NC_007344̣-1157635	NC_007344	1157635	A	Muguga
SNP-NC_007344̣-1157653	NC_007344	1157653	A	Marikenuni
SNP-NC_007344̣-1157657	NC_007344	1157657	T	Marikenuni
SNP-NC_007344̣-1157663	NC_007344	1157663	T	Marikenuni
SNP-NC_007344̣-1158722	NC_007344	1158722	G	Marikenuni
SNP-NC_007344̣-1159316	NC_007344	1159316	A	Marikenuni
SNP-NC_007344̣-1159346	NC_007344	1159346	G	Marikenuni
SNP-NC_007344̣-1159367	NC_007344	1159367	G	Marikenuni
SNP-NC_007344̣-1159430	NC_007344	1159430	A	Marikenuni
SNP-NC_007344̣-1159453	NC_007344	1159453	C	Marikenuni
SNP-NC_007344̣-1159629	NC_007344	1159629	T	Marikenuni
SNP-NC_007344̣-1159631	NC_007344	1159631	G	Marikenuni
SNP-NC_007344̣-1159729	NC_007344	1159729	A	Marikenuni
SNP-NC_007344̣-1159817	NC_007344	1159817	G	Marikenuni
SNP-NC_007344̣-1159950	NC_007344	1159950	T	Marikenuni
SNP-NC_007344̣-1160059	NC_007344	1160059	G	Marikenuni
SNP-NC_007344̣-1160062	NC_007344	1160062	G	Marikenuni
SNP-NC_007344̣-1160071	NC_007344	1160071	G	Marikenuni
SNP-NC_007344̣-1160086	NC_007344	1160086	T	Marikenuni
SNP-NC_007344̣-1160815	NC_007344	1160815	T	Muguga
SNP-NC_007344̣-1160868	NC_007344	1160868	C	Marikenuni
SNP-NC_007344̣-1160937	NC_007344	1160937	C	Marikenuni
SNP-NC_007344̣-1160961	NC_007344	1160961	A	Marikenuni
SNP-NC_007344̣-1161346	NC_007344	1161346	G	Marikenuni
SNP-NC_007344̣-1161575	NC_007344	1161575	A	Muguga
SNP-NC_007344̣-1161587	NC_007344	1161587	T	Muguga
SNP-NC_007344̣-1161588	NC_007344	1161588	T	Muguga
SNP-NC_007344̣-1161813	NC_007344	1161813	T	Marikenuni
SNP-NC_007344̣-1161820	NC_007344	1161820	A	Marikenuni
SNP-NC_007344̣-1161822	NC_007344	1161822	A	Marikenuni
SNP-NC_007344̣-1161823	NC_007344	1161823	A	Marikenuni
SNP-NC_007344̣-1161841	NC_007344	1161841	A	Marikenuni
SNP-NC_007344̣-1161907	NC_007344	1161907	A	Marikenuni
SNP-NC_007344̣-1161939	NC_007344	1161939	C	Marikenuni
SNP-NC_007344̣-1161954	NC_007344	1161954	T	Marikenuni
SNP-NC_007344̣-1162003	NC_007344	1162003	C	Marikenuni
SNP-NC_007344̣-1162035	NC_007344	1162035	T	Marikenuni
SNP-NC_007344̣-1162048	NC_007344	1162048	C	Marikenuni
SNP-NC_007344̣-1162096	NC_007344	1162096	C	Marikenuni
SNP-NC_007344̣-1162118	NC_007344	1162118	C	Marikenuni
SNP-NC_007344̣-1162132	NC_007344	1162132	G	Marikenuni
SNP-NC_007344̣-1162133	NC_007344	1162133	T	Marikenuni
SNP-NC_007344̣-1162134	NC_007344	1162134	A	Marikenuni
SNP-NC_007344̣-1162138	NC_007344	1162138	A	Marikenuni
SNP-NC_007344̣-1162139	NC_007344	1162139	A	Marikenuni
SNP-NC_007344̣-1162140	NC_007344	1162140	A	Marikenuni
SNP-NC_007344̣-1162141	NC_007344	1162141	T	Marikenuni
SNP-NC_007344̣-1162157	NC_007344	1162157	A	Marikenuni
SNP-NC_007344̣-1162186	NC_007344	1162186	T	Marikenuni
SNP-NC_007344̣-1162330	NC_007344	1162330	G	Marikenuni
SNP-NC_007344̣-1162509	NC_007344	1162509	T	Marikenuni
SNP-NC_007344̣-1162515	NC_007344	1162515	A	Marikenuni
SNP-NC_007344̣-1162536	NC_007344	1162536	C	Marikenuni
SNP-NC_007344̣-1162541	NC_007344	1162541	T	Marikenuni
SNP-NC_007344̣-1162557	NC_007344	1162557	T	Marikenuni
SNP-NC_007344̣-1162558	NC_007344	1162558	A	Marikenuni
SNP-NC_007344̣-1162859	NC_007344	1162859	G	Marikenuni
SNP-NC_007344̣-1162911	NC_007344	1162911	C	Marikenuni
SNP-NC_007344̣-1162925	NC_007344	1162925	T	Marikenuni
SNP-NC_007344̣-1163147	NC_007344	1163147	C	Marikenuni
SNP-NC_007344̣-1163274	NC_007344	1163274	A	Marikenuni
SNP-NC_007344̣-1163277	NC_007344	1163277	A	Marikenuni
SNP-NC_007344̣-1163296	NC_007344	1163296	C	Marikenuni
SNP-NC_007344̣-1163297	NC_007344	1163297	C	Marikenuni
SNP-NC_007344̣-1163299	NC_007344	1163299	T	Marikenuni
SNP-NC_007344̣-1163300	NC_007344	1163300	T	Marikenuni
SNP-NC_007344̣-1163316	NC_007344	1163316	T	Marikenuni
SNP-NC_007344̣-1163320	NC_007344	1163320	G	Muguga
SNP-NC_007344̣-1163337	NC_007344	1163337	C	Marikenuni
SNP-NC_007344̣-1163406	NC_007344	1163406	A	Muguga
SNP-NC_007344̣-1163465	NC_007344	1163465	T	Marikenuni
SNP-NC_007344̣-1163530	NC_007344	1163530	C	Marikenuni
SNP-NC_007344̣-1163545	NC_007344	1163545	G	Marikenuni
SNP-NC_007344̣-1163685	NC_007344	1163685	A	Marikenuni
SNP-NC_007344̣-1163699	NC_007344	1163699	A	Marikenuni
SNP-NC_007344̣-1163873	NC_007344	1163873	G	Marikenuni
SNP-NC_007344̣-1163880	NC_007344	1163880	G	Marikenuni
SNP-NC_007344̣-1163898	NC_007344	1163898	A	Marikenuni
SNP-NC_007344̣-1163902	NC_007344	1163902	G	Marikenuni
SNP-NC_007344̣-1163906	NC_007344	1163906	T	Marikenuni
SNP-NC_007344̣-1163927	NC_007344	1163927	T	Marikenuni
SNP-NC_007344̣-1163999	NC_007344	1163999	A	Marikenuni
SNP-NC_007344̣-1164074	NC_007344	1164074	C	Marikenuni
SNP-NC_007344̣-1165337	NC_007344	1165337	C	Marikenuni
SNP-NC_007344̣-1165625	NC_007344	1165625	C	Marikenuni
SNP-NC_007344̣-1166043	NC_007344	1166043	C	Marikenuni
SNP-NC_007344̣-1166111	NC_007344	1166111	A	Marikenuni
SNP-NC_007344̣-1166249	NC_007344	1166249	A	Marikenuni
SNP-NC_007344̣-1166273	NC_007344	1166273	C	Marikenuni
SNP-NC_007344̣-1166285	NC_007344	1166285	A	Marikenuni
SNP-NC_007344̣-1166414	NC_007344	1166414	G	Marikenuni
SNP-NC_007344̣-1166421	NC_007344	1166421	A	Marikenuni
SNP-NC_007344̣-1166422	NC_007344	1166422	A	Marikenuni
SNP-NC_007344̣-1166423	NC_007344	1166423	A	Marikenuni
SNP-NC_007344̣-1166553	NC_007344	1166553	T	Marikenuni
SNP-NC_007344̣-1166603	NC_007344	1166603	G	Marikenuni
SNP-NC_007344̣-1166726	NC_007344	1166726	T	Marikenuni
SNP-NC_007344̣-1166750	NC_007344	1166750	C	Marikenuni
SNP-NC_007344̣-1166753	NC_007344	1166753	G	Marikenuni
SNP-NC_007344̣-1166921	NC_007344	1166921	C	Marikenuni
SNP-NC_007344̣-1166957	NC_007344	1166957	A	Marikenuni
SNP-NC_007344̣-1166994	NC_007344	1166994	G	Marikenuni
SNP-NC_007344̣-1167043	NC_007344	1167043	A	Marikenuni
SNP-NC_007344̣-1167069	NC_007344	1167069	T	Marikenuni
SNP-NC_007344̣-1167074	NC_007344	1167074	A	Marikenuni
SNP-NC_007344̣-1167178	NC_007344	1167178	T	Marikenuni
SNP-NC_007344̣-1167359	NC_007344	1167359	C	Marikenuni
SNP-NC_007344̣-1167368	NC_007344	1167368	T	Marikenuni
SNP-NC_007344̣-1167453	NC_007344	1167453	A	Marikenuni
SNP-NC_007344̣-1167500	NC_007344	1167500	T	Marikenuni
SNP-NC_007344̣-1167597	NC_007344	1167597	A	Marikenuni
SNP-NC_007344̣-1167648	NC_007344	1167648	G	Marikenuni
SNP-NC_007344̣-1167758	NC_007344	1167758	T	Marikenuni
SNP-NC_007344̣-1167785	NC_007344	1167785	G	Marikenuni
SNP-NC_007344̣-1167787	NC_007344	1167787	G	Marikenuni
SNP-NC_007344̣-1167789	NC_007344	1167789	T	Marikenuni
SNP-NC_007344̣-1167911	NC_007344	1167911	G	Marikenuni
SNP-NC_007344̣-1167923	NC_007344	1167923	T	Muguga
SNP-NC_007344̣-1168621	NC_007344	1168621	A	Marikenuni
SNP-NC_007344̣-1168772	NC_007344	1168772	T	Marikenuni
SNP-NC_007344̣-1168843	NC_007344	1168843	G	Marikenuni
SNP-NC_007344̣-1168863	NC_007344	1168863	A	Marikenuni
SNP-NC_007344̣-1168899	NC_007344	1168899	C	Marikenuni
SNP-NC_007344̣-1168948	NC_007344	1168948	C	Marikenuni
SNP-NC_007344̣-1168974	NC_007344	1168974	G	Marikenuni
SNP-NC_007344̣-1169149	NC_007344	1169149	C	Marikenuni
SNP-NC_007344̣-1169163	NC_007344	1169163	A	Marikenuni
SNP-NC_007344̣-1169196	NC_007344	1169196	G	Marikenuni
SNP-NC_007344̣-1169994	NC_007344	1169994	A	Marikenuni
SNP-NC_007344̣-1170010	NC_007344	1170010	T	Marikenuni
SNP-NC_007344̣-1170105	NC_007344	1170105	A	Marikenuni
SNP-NC_007344̣-1170177	NC_007344	1170177	T	Marikenuni
SNP-NC_007344̣-1170206	NC_007344	1170206	A	Muguga
SNP-NC_007344̣-1170297	NC_007344	1170297	G	Muguga
SNP-NC_007344̣-1170324	NC_007344	1170324	T	Marikenuni
SNP-NC_007344̣-1170379	NC_007344	1170379	T	Marikenuni
SNP-NC_007344̣-1170431	NC_007344	1170431	T	Muguga
SNP-NC_007344̣-1170453	NC_007344	1170453	A	Marikenuni
SNP-NC_007344̣-1170460	NC_007344	1170460	A	Marikenuni
SNP-NC_007344̣-1170517	NC_007344	1170517	A	Marikenuni
SNP-NC_007344̣-1170527	NC_007344	1170527	A	Marikenuni
SNP-NC_007344̣-1170603	NC_007344	1170603	G	Marikenuni
SNP-NC_007344̣-1170704	NC_007344	1170704	G	Marikenuni
SNP-NC_007344̣-1170792	NC_007344	1170792	C	Marikenuni
SNP-NC_007344̣-1170978	NC_007344	1170978	A	Marikenuni
SNP-NC_007344̣-1171001	NC_007344	1171001	C	Marikenuni
SNP-NC_007344̣-1171005	NC_007344	1171005	G	Marikenuni
SNP-NC_007344̣-1171026	NC_007344	1171026	G	Marikenuni
SNP-NC_007344̣-1171108	NC_007344	1171108	T	Marikenuni
SNP-NC_007344̣-1171116	NC_007344	1171116	A	Marikenuni
SNP-NC_007344̣-1171135	NC_007344	1171135	G	Marikenuni
SNP-NC_007344̣-1171185	NC_007344	1171185	A	Marikenuni
SNP-NC_007344̣-1171333	NC_007344	1171333	G	Marikenuni
SNP-NC_007344̣-1171548	NC_007344	1171548	G	Marikenuni
SNP-NC_007344̣-1171581	NC_007344	1171581	T	Marikenuni
SNP-NC_007344̣-1171585	NC_007344	1171585	A	Marikenuni
SNP-NC_007344̣-1171597	NC_007344	1171597	A	Marikenuni
SNP-NC_007344̣-1171610	NC_007344	1171610	A	Marikenuni
SNP-NC_007344̣-1171617	NC_007344	1171617	A	Marikenuni
SNP-NC_007344̣-1171623	NC_007344	1171623	T	Marikenuni
SNP-NC_007344̣-1171626	NC_007344	1171626	C	Marikenuni
SNP-NC_007344̣-1171627	NC_007344	1171627	G	Marikenuni
SNP-NC_007344̣-1171631	NC_007344	1171631	C	Marikenuni
SNP-NC_007344̣-1171639	NC_007344	1171639	C	Marikenuni
SNP-NC_007344̣-1171663	NC_007344	1171663	T	Marikenuni
SNP-NC_007344̣-1171668	NC_007344	1171668	A	Marikenuni
SNP-NC_007344̣-1171670	NC_007344	1171670	C	Marikenuni
SNP-NC_007344̣-1171714	NC_007344	1171714	T	Marikenuni
SNP-NC_007344̣-1171841	NC_007344	1171841	G	Marikenuni
SNP-NC_007344̣-1171883	NC_007344	1171883	T	Marikenuni
SNP-NC_007344̣-1172389	NC_007344	1172389	C	Marikenuni
SNP-NC_007344̣-1172428	NC_007344	1172428	C	Marikenuni
SNP-NC_007344̣-1172443	NC_007344	1172443	G	Marikenuni
SNP-NC_007344̣-1172467	NC_007344	1172467	G	Marikenuni
SNP-NC_007344̣-1172473	NC_007344	1172473	A	Marikenuni
SNP-NC_007344̣-1173593	NC_007344	1173593	A	Marikenuni
SNP-NC_007344̣-1173599	NC_007344	1173599	C	Marikenuni
SNP-NC_007344̣-1173653	NC_007344	1173653	T	Marikenuni
SNP-NC_007344̣-1173698	NC_007344	1173698	G	Marikenuni
SNP-NC_007344̣-1173866	NC_007344	1173866	C	Marikenuni
SNP-NC_007344̣-1173920	NC_007344	1173920	C	Marikenuni
SNP-NC_007344̣-1173926	NC_007344	1173926	C	Marikenuni
SNP-NC_007344̣-1174052	NC_007344	1174052	C	Marikenuni
SNP-NC_007344̣-1174402	NC_007344	1174402	G	Marikenuni
SNP-NC_007344̣-1174431	NC_007344	1174431	G	Marikenuni
SNP-NC_007344̣-1174645	NC_007344	1174645	G	Muguga
SNP-NC_007344̣-1174646	NC_007344	1174646	G	Muguga
SNP-NC_007344̣-1174660	NC_007344	1174660	A	Marikenuni
SNP-NC_007344̣-1174764	NC_007344	1174764	T	Marikenuni
SNP-NC_007344̣-1174856	NC_007344	1174856	G	Marikenuni
SNP-NC_007344̣-1174914	NC_007344	1174914	G	Marikenuni
SNP-NC_007344̣-1175315	NC_007344	1175315	T	Marikenuni
SNP-NC_007344̣-1175335	NC_007344	1175335	T	Marikenuni
SNP-NC_007344̣-1175573	NC_007344	1175573	C	Marikenuni
SNP-NC_007344̣-1175585	NC_007344	1175585	A	Marikenuni
SNP-NC_007344̣-1175672	NC_007344	1175672	G	Marikenuni
SNP-NC_007344̣-1175675	NC_007344	1175675	A	Marikenuni
SNP-NC_007344̣-1176017	NC_007344	1176017	T	Marikenuni
SNP-NC_007344̣-1176183	NC_007344	1176183	C	Marikenuni
SNP-NC_007344̣-1176207	NC_007344	1176207	G	Marikenuni
SNP-NC_007344̣-1176233	NC_007344	1176233	G	Marikenuni
SNP-NC_007344̣-1176254	NC_007344	1176254	G	Marikenuni
SNP-NC_007344̣-1176402	NC_007344	1176402	C	Marikenuni
SNP-NC_007344̣-1176539	NC_007344	1176539	G	Marikenuni
SNP-NC_007344̣-1176549	NC_007344	1176549	G	Marikenuni
SNP-NC_007344̣-1176550	NC_007344	1176550	T	Marikenuni
SNP-NC_007344̣-1176587	NC_007344	1176587	T	Marikenuni
SNP-NC_007344̣-1176604	NC_007344	1176604	T	Marikenuni
SNP-NC_007344̣-1176610	NC_007344	1176610	C	Marikenuni
SNP-NC_007344̣-1176644	NC_007344	1176644	C	Marikenuni
SNP-NC_007344̣-1176645	NC_007344	1176645	C	Marikenuni
SNP-NC_007344̣-1176658	NC_007344	1176658	C	Marikenuni
SNP-NC_007344̣-1176661	NC_007344	1176661	G	Marikenuni
SNP-NC_007344̣-1176703	NC_007344	1176703	T	Marikenuni
SNP-NC_007344̣-1176707	NC_007344	1176707	A	Marikenuni
SNP-NC_007344̣-1176719	NC_007344	1176719	A	Marikenuni
SNP-NC_007344̣-1176746	NC_007344	1176746	C	Marikenuni
SNP-NC_007344̣-1176949	NC_007344	1176949	T	Marikenuni
SNP-NC_007344̣-1176980	NC_007344	1176980	G	Marikenuni
SNP-NC_007344̣-1176988	NC_007344	1176988	G	Marikenuni
SNP-NC_007344̣-1176991	NC_007344	1176991	T	Marikenuni
SNP-NC_007344̣-1177014	NC_007344	1177014	G	Marikenuni
SNP-NC_007344̣-1177066	NC_007344	1177066	A	Marikenuni
SNP-NC_007344̣-1177310	NC_007344	1177310	C	Marikenuni
SNP-NC_007344̣-1177323	NC_007344	1177323	C	Marikenuni
SNP-NC_007344̣-1177324	NC_007344	1177324	C	Marikenuni
SNP-NC_007344̣-1177945	NC_007344	1177945	G	Muguga
SNP-NC_007344̣-1177950	NC_007344	1177950	G	Muguga
SNP-NC_007344̣-1178094	NC_007344	1178094	C	Marikenuni
SNP-NC_007344̣-1178095	NC_007344	1178095	A	Marikenuni
SNP-NC_007344̣-1178125	NC_007344	1178125	C	Marikenuni
SNP-NC_007344̣-1178129	NC_007344	1178129	T	Marikenuni
SNP-NC_007344̣-1178138	NC_007344	1178138	C	Marikenuni
SNP-NC_007344̣-1178142	NC_007344	1178142	G	Marikenuni
SNP-NC_007344̣-1178162	NC_007344	1178162	G	Marikenuni
SNP-NC_007344̣-1178163	NC_007344	1178163	C	Marikenuni
SNP-NC_007344̣-1178175	NC_007344	1178175	T	Marikenuni
SNP-NC_007344̣-1178187	NC_007344	1178187	A	Marikenuni
SNP-NC_007344̣-1178190	NC_007344	1178190	G	Marikenuni
SNP-NC_007344̣-1178213	NC_007344	1178213	T	Marikenuni
SNP-NC_007344̣-1178214	NC_007344	1178214	T	Marikenuni
SNP-NC_007344̣-1178218	NC_007344	1178218	T	Marikenuni
SNP-NC_007344̣-1178355	NC_007344	1178355	C	Marikenuni
SNP-NC_007344̣-1178461	NC_007344	1178461	A	Marikenuni
SNP-NC_007344̣-1178482	NC_007344	1178482	A	Marikenuni
SNP-NC_007344̣-1178484	NC_007344	1178484	C	Marikenuni
SNP-NC_007344̣-1178533	NC_007344	1178533	T	Marikenuni
SNP-NC_007344̣-1178935	NC_007344	1178935	A	Marikenuni
SNP-NC_007344̣-1179052	NC_007344	1179052	C	Marikenuni
SNP-NC_007344̣-1179063	NC_007344	1179063	T	Marikenuni
SNP-NC_007344̣-1179069	NC_007344	1179069	A	Marikenuni
SNP-NC_007344̣-1179130	NC_007344	1179130	G	Marikenuni
SNP-NC_007344̣-1179135	NC_007344	1179135	A	Marikenuni
SNP-NC_007344̣-1179141	NC_007344	1179141	T	Marikenuni
SNP-NC_007344̣-1179186	NC_007344	1179186	A	Marikenuni
SNP-NC_007344̣-1179204	NC_007344	1179204	T	Marikenuni
SNP-NC_007344̣-1179230	NC_007344	1179230	G	Marikenuni
SNP-NC_007344̣-1179231	NC_007344	1179231	G	Marikenuni
SNP-NC_007344̣-1179297	NC_007344	1179297	A	Marikenuni
SNP-NC_007344̣-1179429	NC_007344	1179429	C	Marikenuni
SNP-NC_007344̣-1179435	NC_007344	1179435	G	Marikenuni
SNP-NC_007344̣-1179438	NC_007344	1179438	C	Marikenuni
SNP-NC_007344̣-1179447	NC_007344	1179447	A	Marikenuni
SNP-NC_007344̣-1179501	NC_007344	1179501	A	Marikenuni
SNP-NC_007344̣-1179519	NC_007344	1179519	C	Marikenuni
SNP-NC_007344̣-1179544	NC_007344	1179544	C	Marikenuni
SNP-NC_007344̣-1179559	NC_007344	1179559	C	Marikenuni
SNP-NC_007344̣-1179739	NC_007344	1179739	A	Marikenuni
SNP-NC_007344̣-1179741	NC_007344	1179741	T	Marikenuni
SNP-NC_007344̣-1179769	NC_007344	1179769	T	Marikenuni
SNP-NC_007344̣-1179844	NC_007344	1179844	T	Marikenuni
SNP-NC_007344̣-1179845	NC_007344	1179845	A	Marikenuni
SNP-NC_007344̣-1179846	NC_007344	1179846	A	Marikenuni
SNP-NC_007344̣-1179847	NC_007344	1179847	A	Marikenuni
SNP-NC_007344̣-1179850	NC_007344	1179850	T	Marikenuni
SNP-NC_007344̣-1179901	NC_007344	1179901	G	Marikenuni
SNP-NC_007344̣-1180741	NC_007344	1180741	C	Marikenuni
SNP-NC_007344̣-1180792	NC_007344	1180792	A	Marikenuni
SNP-NC_007344̣-1180800	NC_007344	1180800	G	Marikenuni
SNP-NC_007344̣-1180813	NC_007344	1180813	G	Marikenuni
SNP-NC_007344̣-1180815	NC_007344	1180815	G	Marikenuni
SNP-NC_007344̣-1180827	NC_007344	1180827	G	Marikenuni
SNP-NC_007344̣-1180882	NC_007344	1180882	C	Marikenuni
SNP-NC_007344̣-1180929	NC_007344	1180929	G	Marikenuni
SNP-NC_007344̣-1180930	NC_007344	1180930	T	Marikenuni
SNP-NC_007344̣-1180963	NC_007344	1180963	A	Marikenuni
SNP-NC_007344̣-1180972	NC_007344	1180972	C	Marikenuni
SNP-NC_007344̣-1180973	NC_007344	1180973	G	Marikenuni
SNP-NC_007344̣-1180975	NC_007344	1180975	A	Marikenuni
SNP-NC_007344̣-1180981	NC_007344	1180981	C	Marikenuni
SNP-NC_007344̣-1181007	NC_007344	1181007	C	Marikenuni
SNP-NC_007344̣-1181052	NC_007344	1181052	G	Marikenuni
SNP-NC_007344̣-1181065	NC_007344	1181065	A	Marikenuni
SNP-NC_007344̣-1181083	NC_007344	1181083	T	Marikenuni
SNP-NC_007344̣-1181086	NC_007344	1181086	C	Marikenuni
SNP-NC_007344̣-1182096	NC_007344	1182096	G	Marikenuni
SNP-NC_007344̣-1182097	NC_007344	1182097	G	Marikenuni
SNP-NC_007344̣-1182098	NC_007344	1182098	T	Marikenuni
SNP-NC_007344̣-1182129	NC_007344	1182129	T	Marikenuni
SNP-NC_007344̣-1182322	NC_007344	1182322	C	Marikenuni
SNP-NC_007344̣-1182427	NC_007344	1182427	A	Marikenuni
SNP-NC_007344̣-1182440	NC_007344	1182440	G	Marikenuni
SNP-NC_007344̣-1182443	NC_007344	1182443	T	Marikenuni
SNP-NC_007344̣-1182482	NC_007344	1182482	C	Marikenuni
SNP-NC_007344̣-1182524	NC_007344	1182524	G	Marikenuni
SNP-NC_007344̣-1182529	NC_007344	1182529	G	Marikenuni
SNP-NC_007344̣-1182542	NC_007344	1182542	T	Marikenuni
SNP-NC_007344̣-1182554	NC_007344	1182554	T	Marikenuni
SNP-NC_007344̣-1183130	NC_007344	1183130	G	Marikenuni
SNP-NC_007344̣-1183621	NC_007344	1183621	G	Marikenuni
SNP-NC_007344̣-1183633	NC_007344	1183633	A	Marikenuni
SNP-NC_007344̣-1183675	NC_007344	1183675	T	Marikenuni
SNP-NC_007344̣-1183713	NC_007344	1183713	G	Marikenuni
SNP-NC_007344̣-1183721	NC_007344	1183721	A	Marikenuni
SNP-NC_007344̣-1183728	NC_007344	1183728	T	Marikenuni
SNP-NC_007344̣-1184771	NC_007344	1184771	A	Marikenuni
SNP-NC_007344̣-1184778	NC_007344	1184778	A	Marikenuni
SNP-NC_007344̣-1184798	NC_007344	1184798	G	Marikenuni
SNP-NC_007344̣-1184808	NC_007344	1184808	A	Marikenuni
SNP-NC_007344̣-1184814	NC_007344	1184814	T	Marikenuni
SNP-NC_007344̣-1184925	NC_007344	1184925	A	Marikenuni
SNP-NC_007344̣-1184940	NC_007344	1184940	G	Marikenuni
SNP-NC_007344̣-1185010	NC_007344	1185010	G	Marikenuni
SNP-NC_007344̣-1185090	NC_007344	1185090	A	Marikenuni
SNP-NC_007344̣-1185836	NC_007344	1185836	T	Marikenuni
SNP-NC_007344̣-1185843	NC_007344	1185843	G	Marikenuni
SNP-NC_007344̣-1185972	NC_007344	1185972	T	Marikenuni
SNP-NC_007344̣-1185974	NC_007344	1185974	T	Marikenuni
SNP-NC_007344̣-1185975	NC_007344	1185975	A	Marikenuni
SNP-NC_007344̣-1186170	NC_007344	1186170	T	Marikenuni
SNP-NC_007344̣-1186181	NC_007344	1186181	A	Marikenuni
SNP-NC_007344̣-1187453	NC_007344	1187453	G	Marikenuni
SNP-NC_007344̣-1188944	NC_007344	1188944	G	Marikenuni
SNP-NC_007344̣-1188975	NC_007344	1188975	A	Marikenuni
SNP-NC_007344̣-1191603	NC_007344	1191603	G	Marikenuni
SNP-NC_007344̣-1191632	NC_007344	1191632	A	Marikenuni
SNP-NC_007344̣-1191854	NC_007344	1191854	T	Marikenuni
SNP-NC_007344̣-1191930	NC_007344	1191930	C	Marikenuni
SNP-NC_007344̣-1191934	NC_007344	1191934	C	Marikenuni
SNP-NC_007344̣-1191936	NC_007344	1191936	C	Marikenuni
SNP-NC_007344̣-1191953	NC_007344	1191953	T	Marikenuni
SNP-NC_007344̣-1192232	NC_007344	1192232	C	Marikenuni
SNP-NC_007344̣-1192254	NC_007344	1192254	C	Marikenuni
SNP-NC_007344̣-1192260	NC_007344	1192260	C	Marikenuni
SNP-NC_007344̣-1192275	NC_007344	1192275	G	Marikenuni
SNP-NC_007344̣-1192277	NC_007344	1192277	C	Marikenuni
SNP-NC_007344̣-1192281	NC_007344	1192281	T	Marikenuni
SNP-NC_007344̣-1192283	NC_007344	1192283	G	Marikenuni
SNP-NC_007344̣-1192286	NC_007344	1192286	G	Marikenuni
SNP-NC_007344̣-1192449	NC_007344	1192449	A	Marikenuni
SNP-NC_007344̣-1192451	NC_007344	1192451	T	Marikenuni
SNP-NC_007344̣-1192478	NC_007344	1192478	G	Marikenuni
SNP-NC_007344̣-1192485	NC_007344	1192485	T	Marikenuni
SNP-NC_007344̣-1192500	NC_007344	1192500	A	Marikenuni
SNP-NC_007344̣-1192513	NC_007344	1192513	C	Marikenuni
SNP-NC_007344̣-1192523	NC_007344	1192523	T	Marikenuni
SNP-NC_007344̣-1192531	NC_007344	1192531	T	Marikenuni
SNP-NC_007344̣-1192532	NC_007344	1192532	A	Marikenuni
SNP-NC_007344̣-1192975	NC_007344	1192975	T	Marikenuni
SNP-NC_007344̣-1193138	NC_007344	1193138	T	Marikenuni
SNP-NC_007344̣-1193139	NC_007344	1193139	C	Marikenuni
SNP-NC_007344̣-1193191	NC_007344	1193191	G	Marikenuni
SNP-NC_007344̣-1193233	NC_007344	1193233	A	Marikenuni
SNP-NC_007344̣-1193239	NC_007344	1193239	G	Marikenuni
SNP-NC_007344̣-1193275	NC_007344	1193275	G	Marikenuni
SNP-NC_007344̣-1193290	NC_007344	1193290	C	Marikenuni
SNP-NC_007344̣-1193299	NC_007344	1193299	C	Marikenuni
SNP-NC_007344̣-1193380	NC_007344	1193380	G	Marikenuni
SNP-NC_007344̣-1193428	NC_007344	1193428	G	Marikenuni
SNP-NC_007344̣-1193745	NC_007344	1193745	C	Muguga
SNP-NC_007344̣-1193920	NC_007344	1193920	G	Marikenuni
SNP-NC_007344̣-1193946	NC_007344	1193946	A	Marikenuni
SNP-NC_007344̣-1193956	NC_007344	1193956	G	Marikenuni
SNP-NC_007344̣-1194990	NC_007344	1194990	C	Marikenuni
SNP-NC_007344̣-1194998	NC_007344	1194998	G	Marikenuni
SNP-NC_007344̣-1194999	NC_007344	1194999	C	Marikenuni
SNP-NC_007344̣-1195062	NC_007344	1195062	G	Marikenuni
SNP-NC_007344̣-1195107	NC_007344	1195107	T	Marikenuni
SNP-NC_007344̣-1195152	NC_007344	1195152	T	Marikenuni
SNP-NC_007344̣-1195154	NC_007344	1195154	T	Marikenuni
SNP-NC_007344̣-1195174	NC_007344	1195174	T	Marikenuni
SNP-NC_007344̣-1195201	NC_007344	1195201	T	Marikenuni
SNP-NC_007344̣-1195202	NC_007344	1195202	G	Marikenuni
SNP-NC_007344̣-1195229	NC_007344	1195229	T	Marikenuni
SNP-NC_007344̣-1195230	NC_007344	1195230	G	Marikenuni
SNP-NC_007344̣-1195240	NC_007344	1195240	G	Marikenuni
SNP-NC_007344̣-1195246	NC_007344	1195246	C	Marikenuni
SNP-NC_007344̣-1195262	NC_007344	1195262	C	Marikenuni
SNP-NC_007344̣-1195329	NC_007344	1195329	A	Marikenuni
SNP-NC_007344̣-1196085	NC_007344	1196085	C	Marikenuni
SNP-NC_007344̣-1196089	NC_007344	1196089	C	Marikenuni
SNP-NC_007344̣-1196093	NC_007344	1196093	A	Marikenuni
SNP-NC_007344̣-1196096	NC_007344	1196096	T	Marikenuni
SNP-NC_007344̣-1196100	NC_007344	1196100	C	Marikenuni
SNP-NC_007344̣-1196101	NC_007344	1196101	T	Marikenuni
SNP-NC_007344̣-1196103	NC_007344	1196103	C	Marikenuni
SNP-NC_007344̣-1196104	NC_007344	1196104	C	Marikenuni
SNP-NC_007344̣-1196127	NC_007344	1196127	A	Marikenuni
SNP-NC_007344̣-1196134	NC_007344	1196134	C	Marikenuni
SNP-NC_007344̣-1196196	NC_007344	1196196	G	Marikenuni
SNP-NC_007344̣-1196224	NC_007344	1196224	T	Marikenuni
SNP-NC_007344̣-1196237	NC_007344	1196237	C	Marikenuni
SNP-NC_007344̣-1196244	NC_007344	1196244	T	Marikenuni
SNP-NC_007344̣-1196276	NC_007344	1196276	G	Marikenuni
SNP-NC_007344̣-1196287	NC_007344	1196287	G	Marikenuni
SNP-NC_007344̣-1196291	NC_007344	1196291	A	Marikenuni
SNP-NC_007344̣-1196318	NC_007344	1196318	G	Marikenuni
SNP-NC_007344̣-1196321	NC_007344	1196321	T	Marikenuni
SNP-NC_007344̣-1196336	NC_007344	1196336	A	Marikenuni
SNP-NC_007344̣-1196355	NC_007344	1196355	A	Marikenuni
SNP-NC_007344̣-1196361	NC_007344	1196361	C	Marikenuni
SNP-NC_007344̣-1196375	NC_007344	1196375	A	Marikenuni
SNP-NC_007344̣-1196416	NC_007344	1196416	A	Marikenuni
SNP-NC_007344̣-1196419	NC_007344	1196419	G	Marikenuni
SNP-NC_007344̣-1196454	NC_007344	1196454	G	Marikenuni
SNP-NC_007344̣-1197391	NC_007344	1197391	G	Marikenuni
SNP-NC_007344̣-1198795	NC_007344	1198795	T	Marikenuni
SNP-NC_007344̣-1198812	NC_007344	1198812	G	Marikenuni
SNP-NC_007344̣-1198825	NC_007344	1198825	A	Marikenuni
SNP-NC_007344̣-1198826	NC_007344	1198826	A	Marikenuni
SNP-NC_007344̣-1198840	NC_007344	1198840	A	Marikenuni
SNP-NC_007344̣-1198983	NC_007344	1198983	C	Marikenuni
SNP-NC_007344̣-1200074	NC_007344	1200074	G	Marikenuni
SNP-NC_007344̣-1200097	NC_007344	1200097	C	Marikenuni
SNP-NC_007344̣-1200209	NC_007344	1200209	T	Marikenuni
SNP-NC_007344̣-1200314	NC_007344	1200314	T	Marikenuni
SNP-NC_007344̣-1200368	NC_007344	1200368	A	Marikenuni
SNP-NC_007344̣-1200425	NC_007344	1200425	A	Marikenuni
SNP-NC_007344̣-1200464	NC_007344	1200464	G	Marikenuni
SNP-NC_007344̣-1200506	NC_007344	1200506	T	Marikenuni
SNP-NC_007344̣-1200587	NC_007344	1200587	A	Marikenuni
SNP-NC_007344̣-1200593	NC_007344	1200593	T	Marikenuni
SNP-NC_007344̣-1200682	NC_007344	1200682	A	Marikenuni
SNP-NC_007344̣-1200747	NC_007344	1200747	A	Marikenuni
SNP-NC_007344̣-1200780	NC_007344	1200780	T	Marikenuni
SNP-NC_007344̣-1200800	NC_007344	1200800	C	Marikenuni
SNP-NC_007344̣-1200821	NC_007344	1200821	G	Marikenuni
SNP-NC_007344̣-1200875	NC_007344	1200875	T	Marikenuni
SNP-NC_007344̣-1201121	NC_007344	1201121	G	Marikenuni
SNP-NC_007344̣-1201154	NC_007344	1201154	G	Marikenuni
SNP-NC_007344̣-1201193	NC_007344	1201193	C	Marikenuni
SNP-NC_007344̣-1201229	NC_007344	1201229	T	Marikenuni
SNP-NC_007344̣-1201252	NC_007344	1201252	A	Marikenuni
SNP-NC_007344̣-1201337	NC_007344	1201337	T	Marikenuni
SNP-NC_007344̣-1201403	NC_007344	1201403	A	Marikenuni
SNP-NC_007344̣-1201415	NC_007344	1201415	A	Marikenuni
SNP-NC_007344̣-1201545	NC_007344	1201545	T	Marikenuni
SNP-NC_007344̣-1201565	NC_007344	1201565	T	Marikenuni
SNP-NC_007344̣-1201736	NC_007344	1201736	G	Marikenuni
SNP-NC_007344̣-1201817	NC_007344	1201817	A	Marikenuni
SNP-NC_007344̣-1202866	NC_007344	1202866	G	Marikenuni
SNP-NC_007344̣-1202978	NC_007344	1202978	T	Marikenuni
SNP-NC_007344̣-1203588	NC_007344	1203588	C	Marikenuni
SNP-NC_007344̣-1203911	NC_007344	1203911	T	Marikenuni
SNP-NC_007344̣-1203943	NC_007344	1203943	A	Marikenuni
SNP-NC_007344̣-1204037	NC_007344	1204037	A	Marikenuni
SNP-NC_007344̣-1204101	NC_007344	1204101	A	Marikenuni
SNP-NC_007344̣-1204358	NC_007344	1204358	G	Marikenuni
SNP-NC_007344̣-1204409	NC_007344	1204409	C	Marikenuni
SNP-NC_007344̣-1204411	NC_007344	1204411	G	Marikenuni
SNP-NC_007344̣-1204509	NC_007344	1204509	G	Marikenuni
SNP-NC_007344̣-1204583	NC_007344	1204583	T	Marikenuni
SNP-NC_007344̣-1204620	NC_007344	1204620	T	Marikenuni
SNP-NC_007344̣-1204641	NC_007344	1204641	T	Marikenuni
SNP-NC_007344̣-1204686	NC_007344	1204686	T	Marikenuni
SNP-NC_007344̣-1204697	NC_007344	1204697	A	Marikenuni
SNP-NC_007344̣-1204699	NC_007344	1204699	A	Marikenuni
SNP-NC_007344̣-1204703	NC_007344	1204703	C	Marikenuni
SNP-NC_007344̣-1204858	NC_007344	1204858	G	Marikenuni
SNP-NC_007344̣-1204867	NC_007344	1204867	G	Marikenuni
SNP-NC_007344̣-1204872	NC_007344	1204872	G	Marikenuni
SNP-NC_007344̣-1204875	NC_007344	1204875	C	Marikenuni
SNP-NC_007344̣-1204876	NC_007344	1204876	G	Marikenuni
SNP-NC_007344̣-1204892	NC_007344	1204892	T	Marikenuni
SNP-NC_007344̣-1204897	NC_007344	1204897	A	Marikenuni
SNP-NC_007344̣-1204998	NC_007344	1204998	G	Marikenuni
SNP-NC_007344̣-1205007	NC_007344	1205007	T	Marikenuni
SNP-NC_007344̣-1205136	NC_007344	1205136	G	Marikenuni
SNP-NC_007344̣-1205215	NC_007344	1205215	A	Marikenuni
SNP-NC_007344̣-1205230	NC_007344	1205230	C	Marikenuni
SNP-NC_007344̣-1205260	NC_007344	1205260	G	Marikenuni
SNP-NC_007344̣-1205278	NC_007344	1205278	C	Marikenuni
SNP-NC_007344̣-1205304	NC_007344	1205304	C	Marikenuni
SNP-NC_007344̣-1205341	NC_007344	1205341	T	Marikenuni
SNP-NC_007344̣-1205362	NC_007344	1205362	C	Marikenuni
SNP-NC_007344̣-1205385	NC_007344	1205385	T	Marikenuni
SNP-NC_007344̣-1205417	NC_007344	1205417	T	Marikenuni
SNP-NC_007344̣-1205419	NC_007344	1205419	T	Marikenuni
SNP-NC_007344̣-1205485	NC_007344	1205485	G	Marikenuni
SNP-NC_007344̣-1205544	NC_007344	1205544	A	Marikenuni
SNP-NC_007344̣-1205551	NC_007344	1205551	T	Marikenuni
SNP-NC_007344̣-1205557	NC_007344	1205557	A	Marikenuni
SNP-NC_007344̣-1205567	NC_007344	1205567	A	Marikenuni
SNP-NC_007344̣-1205575	NC_007344	1205575	G	Marikenuni
SNP-NC_007344̣-1205588	NC_007344	1205588	T	Marikenuni
SNP-NC_007344̣-1205614	NC_007344	1205614	G	Marikenuni
SNP-NC_007344̣-1205624	NC_007344	1205624	T	Marikenuni
SNP-NC_007344̣-1205650	NC_007344	1205650	G	Marikenuni
SNP-NC_007344̣-1205652	NC_007344	1205652	T	Marikenuni
SNP-NC_007344̣-1205673	NC_007344	1205673	A	Marikenuni
SNP-NC_007344̣-1205706	NC_007344	1205706	T	Marikenuni
SNP-NC_007344̣-1205749	NC_007344	1205749	T	Marikenuni
SNP-NC_007344̣-1205765	NC_007344	1205765	C	Marikenuni
SNP-NC_007344̣-1205793	NC_007344	1205793	T	Marikenuni
SNP-NC_007344̣-1205815	NC_007344	1205815	C	Marikenuni
SNP-NC_007344̣-1205818	NC_007344	1205818	T	Marikenuni
SNP-NC_007344̣-1205830	NC_007344	1205830	A	Marikenuni
SNP-NC_007344̣-1205878	NC_007344	1205878	C	Marikenuni
SNP-NC_007344̣-1205899	NC_007344	1205899	C	Marikenuni
SNP-NC_007344̣-1205947	NC_007344	1205947	A	Marikenuni
SNP-NC_007344̣-1205950	NC_007344	1205950	T	Marikenuni
SNP-NC_007344̣-1205954	NC_007344	1205954	T	Marikenuni
SNP-NC_007344̣-1205964	NC_007344	1205964	C	Marikenuni
SNP-NC_007344̣-1205989	NC_007344	1205989	C	Marikenuni
SNP-NC_007344̣-1206023	NC_007344	1206023	C	Marikenuni
SNP-NC_007344̣-1206025	NC_007344	1206025	C	Marikenuni
SNP-NC_007344̣-1206082	NC_007344	1206082	T	Marikenuni
SNP-NC_007344̣-1206811	NC_007344	1206811	C	Marikenuni
SNP-NC_007344̣-1207391	NC_007344	1207391	T	Marikenuni
SNP-NC_007344̣-1207486	NC_007344	1207486	T	Marikenuni
SNP-NC_007344̣-1207489	NC_007344	1207489	G	Marikenuni
SNP-NC_007344̣-1207512	NC_007344	1207512	G	Marikenuni
SNP-NC_007344̣-1207543	NC_007344	1207543	C	Marikenuni
SNP-NC_007344̣-1207549	NC_007344	1207549	G	Marikenuni
SNP-NC_007344̣-1208085	NC_007344	1208085	T	Marikenuni
SNP-NC_007344̣-1210397	NC_007344	1210397	T	Marikenuni
SNP-NC_007344̣-1222189	NC_007344	1222189	T	Marikenuni
SNP-NC_007344̣-1222190	NC_007344	1222190	T	Marikenuni
SNP-NC_007344̣-1224365	NC_007344	1224365	T	Marikenuni
SNP-NC_007344̣-1224387	NC_007344	1224387	A	Marikenuni
SNP-NC_007344̣-1224489	NC_007344	1224489	C	Marikenuni
SNP-NC_007344̣-1224546	NC_007344	1224546	C	Marikenuni
SNP-NC_007344̣-1224557	NC_007344	1224557	G	Marikenuni
SNP-NC_007344̣-1224611	NC_007344	1224611	T	Marikenuni
SNP-NC_007344̣-1224665	NC_007344	1224665	C	Marikenuni
SNP-NC_007344̣-1224681	NC_007344	1224681	G	Marikenuni
SNP-NC_007344̣-1224806	NC_007344	1224806	A	Marikenuni
SNP-NC_007344̣-1228943	NC_007344	1228943	A	Marikenuni
SNP-NC_007344̣-1245660	NC_007344	1245660	A	Muguga
SNP-NC_007344̣-1245678	NC_007344	1245678	C	Muguga
SNP-NC_007344̣-1245681	NC_007344	1245681	G	Marikenuni
SNP-NC_007344̣-1245773	NC_007344	1245773	A	Muguga
SNP-NC_007344̣-1259012	NC_007344	1259012	G	Marikenuni
SNP-NC_007344̣-1259159	NC_007344	1259159	A	Marikenuni
SNP-NC_007344̣-126099	NC_007344	126099	A	Marikenuni
SNP-NC_007344̣-1263301	NC_007344	1263301	C	Marikenuni
SNP-NC_007344̣-1263325	NC_007344	1263325	G	Marikenuni
SNP-NC_007344̣-1263684	NC_007344	1263684	T	Marikenuni
SNP-NC_007344̣-1263725	NC_007344	1263725	A	Marikenuni
SNP-NC_007344̣-1263759	NC_007344	1263759	T	Marikenuni
SNP-NC_007344̣-1263832	NC_007344	1263832	C	Marikenuni
SNP-NC_007344̣-1264192	NC_007344	1264192	C	Marikenuni
SNP-NC_007344̣-1264342	NC_007344	1264342	C	Marikenuni
SNP-NC_007344̣-1264703	NC_007344	1264703	A	Marikenuni
SNP-NC_007344̣-1264708	NC_007344	1264708	G	Marikenuni
SNP-NC_007344̣-1265051	NC_007344	1265051	A	Marikenuni
SNP-NC_007344̣-1265266	NC_007344	1265266	G	Marikenuni
SNP-NC_007344̣-1265342	NC_007344	1265342	G	Marikenuni
SNP-NC_007344̣-1269741	NC_007344	1269741	G	Marikenuni
SNP-NC_007344̣-1269742	NC_007344	1269742	G	Marikenuni
SNP-NC_007344̣-127290	NC_007344	127290	A	Marikenuni
SNP-NC_007344̣-127298	NC_007344	127298	C	Marikenuni
SNP-NC_007344̣-127350	NC_007344	127350	C	Marikenuni
SNP-NC_007344̣-127373	NC_007344	127373	A	Marikenuni
SNP-NC_007344̣-1274514	NC_007344	1274514	A	Marikenuni
SNP-NC_007344̣-1274831	NC_007344	1274831	G	Marikenuni
SNP-NC_007344̣-1275188	NC_007344	1275188	T	Marikenuni
SNP-NC_007344̣-1275261	NC_007344	1275261	G	Marikenuni
SNP-NC_007344̣-1275275	NC_007344	1275275	A	Marikenuni
SNP-NC_007344̣-1275353	NC_007344	1275353	A	Marikenuni
SNP-NC_007344̣-1275364	NC_007344	1275364	G	Marikenuni
SNP-NC_007344̣-1275385	NC_007344	1275385	T	Marikenuni
SNP-NC_007344̣-1275425	NC_007344	1275425	T	Marikenuni
SNP-NC_007344̣-1275581	NC_007344	1275581	A	Marikenuni
SNP-NC_007344̣-1275597	NC_007344	1275597	T	Marikenuni
SNP-NC_007344̣-1275669	NC_007344	1275669	G	Marikenuni
SNP-NC_007344̣-1275731	NC_007344	1275731	G	Marikenuni
SNP-NC_007344̣-1275771	NC_007344	1275771	G	Marikenuni
SNP-NC_007344̣-1275822	NC_007344	1275822	T	Marikenuni
SNP-NC_007344̣-1275826	NC_007344	1275826	C	Marikenuni
SNP-NC_007344̣-1275828	NC_007344	1275828	G	Marikenuni
SNP-NC_007344̣-1275908	NC_007344	1275908	G	Marikenuni
SNP-NC_007344̣-1275917	NC_007344	1275917	T	Marikenuni
SNP-NC_007344̣-1275919	NC_007344	1275919	T	Marikenuni
SNP-NC_007344̣-1275944	NC_007344	1275944	G	Marikenuni
SNP-NC_007344̣-1275974	NC_007344	1275974	T	Marikenuni
SNP-NC_007344̣-1275977	NC_007344	1275977	A	Marikenuni
SNP-NC_007344̣-1275987	NC_007344	1275987	G	Marikenuni
SNP-NC_007344̣-1276010	NC_007344	1276010	A	Marikenuni
SNP-NC_007344̣-1276046	NC_007344	1276046	G	Marikenuni
SNP-NC_007344̣-1276052	NC_007344	1276052	A	Marikenuni
SNP-NC_007344̣-1276085	NC_007344	1276085	A	Marikenuni
SNP-NC_007344̣-1276094	NC_007344	1276094	T	Marikenuni
SNP-NC_007344̣-1276147	NC_007344	1276147	G	Marikenuni
SNP-NC_007344̣-1276611	NC_007344	1276611	T	Marikenuni
SNP-NC_007344̣-1276778	NC_007344	1276778	T	Marikenuni
SNP-NC_007344̣-1276864	NC_007344	1276864	T	Muguga
SNP-NC_007344̣-1276865	NC_007344	1276865	T	Muguga
SNP-NC_007344̣-1276866	NC_007344	1276866	G	Muguga
SNP-NC_007344̣-1276871	NC_007344	1276871	T	Muguga
SNP-NC_007344̣-1276890	NC_007344	1276890	T	Muguga
SNP-NC_007344̣-1276920	NC_007344	1276920	C	Marikenuni
SNP-NC_007344̣-1277017	NC_007344	1277017	A	Marikenuni
SNP-NC_007344̣-1277050	NC_007344	1277050	G	Marikenuni
SNP-NC_007344̣-1277165	NC_007344	1277165	T	Marikenuni
SNP-NC_007344̣-1277240	NC_007344	1277240	T	Marikenuni
SNP-NC_007344̣-1277335	NC_007344	1277335	C	Marikenuni
SNP-NC_007344̣-1277404	NC_007344	1277404	A	Marikenuni
SNP-NC_007344̣-1277407	NC_007344	1277407	A	Marikenuni
SNP-NC_007344̣-1277628	NC_007344	1277628	G	Marikenuni
SNP-NC_007344̣-1277639	NC_007344	1277639	G	Marikenuni
SNP-NC_007344̣-1277644	NC_007344	1277644	A	Marikenuni
SNP-NC_007344̣-1277669	NC_007344	1277669	A	Marikenuni
SNP-NC_007344̣-1277670	NC_007344	1277670	A	Marikenuni
SNP-NC_007344̣-1277691	NC_007344	1277691	T	Marikenuni
SNP-NC_007344̣-1277697	NC_007344	1277697	C	Marikenuni
SNP-NC_007344̣-1277699	NC_007344	1277699	T	Marikenuni
SNP-NC_007344̣-1277823	NC_007344	1277823	T	Marikenuni
SNP-NC_007344̣-1277830	NC_007344	1277830	T	Marikenuni
SNP-NC_007344̣-1277945	NC_007344	1277945	T	Marikenuni
SNP-NC_007344̣-1277976	NC_007344	1277976	G	Marikenuni
SNP-NC_007344̣-1278046	NC_007344	1278046	A	Marikenuni
SNP-NC_007344̣-1278047	NC_007344	1278047	A	Marikenuni
SNP-NC_007344̣-1278079	NC_007344	1278079	C	Marikenuni
SNP-NC_007344̣-1278491	NC_007344	1278491	G	Marikenuni
SNP-NC_007344̣-1278505	NC_007344	1278505	T	Marikenuni
SNP-NC_007344̣-1278558	NC_007344	1278558	A	Marikenuni
SNP-NC_007344̣-1278615	NC_007344	1278615	T	Marikenuni
SNP-NC_007344̣-1278623	NC_007344	1278623	G	Marikenuni
SNP-NC_007344̣-1278624	NC_007344	1278624	G	Marikenuni
SNP-NC_007344̣-1278830	NC_007344	1278830	A	Marikenuni
SNP-NC_007344̣-1278842	NC_007344	1278842	A	Marikenuni
SNP-NC_007344̣-1278853	NC_007344	1278853	A	Marikenuni
SNP-NC_007344̣-1279000	NC_007344	1279000	G	Marikenuni
SNP-NC_007344̣-1279016	NC_007344	1279016	T	Marikenuni
SNP-NC_007344̣-1279098	NC_007344	1279098	C	Marikenuni
SNP-NC_007344̣-1279610	NC_007344	1279610	A	Marikenuni
SNP-NC_007344̣-1279641	NC_007344	1279641	A	Marikenuni
SNP-NC_007344̣-127977	NC_007344	127977	C	Marikenuni
SNP-NC_007344̣-1279770	NC_007344	1279770	A	Marikenuni
SNP-NC_007344̣-127994	NC_007344	127994	C	Marikenuni
SNP-NC_007344̣-127995	NC_007344	127995	G	Marikenuni
SNP-NC_007344̣-1280001	NC_007344	1280001	T	Marikenuni
SNP-NC_007344̣-1280034	NC_007344	1280034	G	Marikenuni
SNP-NC_007344̣-1280038	NC_007344	1280038	A	Marikenuni
SNP-NC_007344̣-1280052	NC_007344	1280052	C	Marikenuni
SNP-NC_007344̣-1280060	NC_007344	1280060	G	Muguga
SNP-NC_007344̣-1280062	NC_007344	1280062	C	Muguga
SNP-NC_007344̣-1280089	NC_007344	1280089	G	Marikenuni
SNP-NC_007344̣-1280090	NC_007344	1280090	G	Marikenuni
SNP-NC_007344̣-1280098	NC_007344	1280098	C	Marikenuni
SNP-NC_007344̣-1280125	NC_007344	1280125	C	Marikenuni
SNP-NC_007344̣-1280135	NC_007344	1280135	A	Marikenuni
SNP-NC_007344̣-1280162	NC_007344	1280162	A	Marikenuni
SNP-NC_007344̣-128019	NC_007344	128019	G	Marikenuni
SNP-NC_007344̣-1280196	NC_007344	1280196	A	Marikenuni
SNP-NC_007344̣-1280206	NC_007344	1280206	A	Marikenuni
SNP-NC_007344̣-1280301	NC_007344	1280301	T	Marikenuni
SNP-NC_007344̣-1280310	NC_007344	1280310	T	Marikenuni
SNP-NC_007344̣-1280370	NC_007344	1280370	T	Marikenuni
SNP-NC_007344̣-1280410	NC_007344	1280410	G	Marikenuni
SNP-NC_007344̣-1280448	NC_007344	1280448	G	Marikenuni
SNP-NC_007344̣-1280454	NC_007344	1280454	C	Marikenuni
SNP-NC_007344̣-1280458	NC_007344	1280458	G	Marikenuni
SNP-NC_007344̣-1280473	NC_007344	1280473	C	Marikenuni
SNP-NC_007344̣-1280517	NC_007344	1280517	A	Marikenuni
SNP-NC_007344̣-1280518	NC_007344	1280518	A	Marikenuni
SNP-NC_007344̣-1280527	NC_007344	1280527	G	Marikenuni
SNP-NC_007344̣-1280553	NC_007344	1280553	G	Marikenuni
SNP-NC_007344̣-1280655	NC_007344	1280655	C	Marikenuni
SNP-NC_007344̣-1280736	NC_007344	1280736	A	Marikenuni
SNP-NC_007344̣-1280836	NC_007344	1280836	A	Marikenuni
SNP-NC_007344̣-1280842	NC_007344	1280842	C	Marikenuni
SNP-NC_007344̣-1280843	NC_007344	1280843	C	Marikenuni
SNP-NC_007344̣-1280849	NC_007344	1280849	A	Marikenuni
SNP-NC_007344̣-1280964	NC_007344	1280964	A	Marikenuni
SNP-NC_007344̣-1281074	NC_007344	1281074	T	Marikenuni
SNP-NC_007344̣-1281119	NC_007344	1281119	A	Marikenuni
SNP-NC_007344̣-1281127	NC_007344	1281127	T	Marikenuni
SNP-NC_007344̣-1281146	NC_007344	1281146	G	Marikenuni
SNP-NC_007344̣-1281177	NC_007344	1281177	G	Marikenuni
SNP-NC_007344̣-1281283	NC_007344	1281283	A	Marikenuni
SNP-NC_007344̣-1281304	NC_007344	1281304	A	Marikenuni
SNP-NC_007344̣-1281435	NC_007344	1281435	T	Marikenuni
SNP-NC_007344̣-1281627	NC_007344	1281627	T	Marikenuni
SNP-NC_007344̣-1281723	NC_007344	1281723	C	Marikenuni
SNP-NC_007344̣-1281736	NC_007344	1281736	C	Marikenuni
SNP-NC_007344̣-1281775	NC_007344	1281775	C	Marikenuni
SNP-NC_007344̣-1281897	NC_007344	1281897	G	Marikenuni
SNP-NC_007344̣-1281998	NC_007344	1281998	A	Marikenuni
SNP-NC_007344̣-1282011	NC_007344	1282011	T	Marikenuni
SNP-NC_007344̣-1282042	NC_007344	1282042	C	Marikenuni
SNP-NC_007344̣-1282056	NC_007344	1282056	A	Marikenuni
SNP-NC_007344̣-1282058	NC_007344	1282058	G	Marikenuni
SNP-NC_007344̣-1282226	NC_007344	1282226	A	Marikenuni
SNP-NC_007344̣-1282227	NC_007344	1282227	T	Marikenuni
SNP-NC_007344̣-1282261	NC_007344	1282261	A	Marikenuni
SNP-NC_007344̣-1282320	NC_007344	1282320	T	Marikenuni
SNP-NC_007344̣-1282345	NC_007344	1282345	A	Marikenuni
SNP-NC_007344̣-1282348	NC_007344	1282348	G	Marikenuni
SNP-NC_007344̣-1282363	NC_007344	1282363	A	Marikenuni
SNP-NC_007344̣-1282374	NC_007344	1282374	G	Marikenuni
SNP-NC_007344̣-1282384	NC_007344	1282384	A	Marikenuni
SNP-NC_007344̣-1282397	NC_007344	1282397	C	Marikenuni
SNP-NC_007344̣-1282431	NC_007344	1282431	T	Marikenuni
SNP-NC_007344̣-1282432	NC_007344	1282432	A	Marikenuni
SNP-NC_007344̣-1282440	NC_007344	1282440	A	Marikenuni
SNP-NC_007344̣-1282444	NC_007344	1282444	G	Marikenuni
SNP-NC_007344̣-1282610	NC_007344	1282610	G	Marikenuni
SNP-NC_007344̣-1282950	NC_007344	1282950	A	Marikenuni
SNP-NC_007344̣-1283726	NC_007344	1283726	A	Marikenuni
SNP-NC_007344̣-1283742	NC_007344	1283742	A	Marikenuni
SNP-NC_007344̣-1283925	NC_007344	1283925	A	Marikenuni
SNP-NC_007344̣-1283941	NC_007344	1283941	T	Marikenuni
SNP-NC_007344̣-1284147	NC_007344	1284147	T	Muguga
SNP-NC_007344̣-1284152	NC_007344	1284152	A	Marikenuni
SNP-NC_007344̣-1284206	NC_007344	1284206	A	Marikenuni
SNP-NC_007344̣-1284277	NC_007344	1284277	A	Marikenuni
SNP-NC_007344̣-1284286	NC_007344	1284286	A	Marikenuni
SNP-NC_007344̣-1284287	NC_007344	1284287	G	Marikenuni
SNP-NC_007344̣-1284303	NC_007344	1284303	T	Marikenuni
SNP-NC_007344̣-1284304	NC_007344	1284304	A	Marikenuni
SNP-NC_007344̣-1284310	NC_007344	1284310	C	Marikenuni
SNP-NC_007344̣-1284313	NC_007344	1284313	G	Marikenuni
SNP-NC_007344̣-1284315	NC_007344	1284315	T	Marikenuni
SNP-NC_007344̣-1284316	NC_007344	1284316	T	Marikenuni
SNP-NC_007344̣-1284323	NC_007344	1284323	G	Marikenuni
SNP-NC_007344̣-1284324	NC_007344	1284324	G	Marikenuni
SNP-NC_007344̣-1284325	NC_007344	1284325	A	Marikenuni
SNP-NC_007344̣-1284327	NC_007344	1284327	T	Marikenuni
SNP-NC_007344̣-1284330	NC_007344	1284330	G	Marikenuni
SNP-NC_007344̣-1284343	NC_007344	1284343	C	Marikenuni
SNP-NC_007344̣-1284358	NC_007344	1284358	C	Marikenuni
SNP-NC_007344̣-1284359	NC_007344	1284359	C	Marikenuni
SNP-NC_007344̣-1284367	NC_007344	1284367	T	Marikenuni
SNP-NC_007344̣-1284380	NC_007344	1284380	T	Marikenuni
SNP-NC_007344̣-1284382	NC_007344	1284382	T	Marikenuni
SNP-NC_007344̣-1284383	NC_007344	1284383	A	Marikenuni
SNP-NC_007344̣-1284387	NC_007344	1284387	G	Marikenuni
SNP-NC_007344̣-1284390	NC_007344	1284390	G	Marikenuni
SNP-NC_007344̣-1284392	NC_007344	1284392	T	Marikenuni
SNP-NC_007344̣-1284511	NC_007344	1284511	T	Marikenuni
SNP-NC_007344̣-1284512	NC_007344	1284512	G	Marikenuni
SNP-NC_007344̣-1284526	NC_007344	1284526	C	Marikenuni
SNP-NC_007344̣-1284547	NC_007344	1284547	A	Marikenuni
SNP-NC_007344̣-1284561	NC_007344	1284561	A	Marikenuni
SNP-NC_007344̣-1284563	NC_007344	1284563	C	Marikenuni
SNP-NC_007344̣-1284698	NC_007344	1284698	A	Marikenuni
SNP-NC_007344̣-1284776	NC_007344	1284776	A	Marikenuni
SNP-NC_007344̣-1284781	NC_007344	1284781	T	Marikenuni
SNP-NC_007344̣-1284792	NC_007344	1284792	G	Marikenuni
SNP-NC_007344̣-1284813	NC_007344	1284813	T	Marikenuni
SNP-NC_007344̣-1284997	NC_007344	1284997	T	Marikenuni
SNP-NC_007344̣-1285045	NC_007344	1285045	T	Marikenuni
SNP-NC_007344̣-1285191	NC_007344	1285191	A	Marikenuni
SNP-NC_007344̣-1285197	NC_007344	1285197	A	Marikenuni
SNP-NC_007344̣-1285236	NC_007344	1285236	C	Marikenuni
SNP-NC_007344̣-1285241	NC_007344	1285241	A	Marikenuni
SNP-NC_007344̣-1285251	NC_007344	1285251	G	Muguga
SNP-NC_007344̣-1285253	NC_007344	1285253	T	Muguga
SNP-NC_007344̣-1285377	NC_007344	1285377	C	Marikenuni
SNP-NC_007344̣-1285389	NC_007344	1285389	T	Marikenuni
SNP-NC_007344̣-1285410	NC_007344	1285410	A	Marikenuni
SNP-NC_007344̣-1285567	NC_007344	1285567	C	Marikenuni
SNP-NC_007344̣-1286419	NC_007344	1286419	A	Muguga
SNP-NC_007344̣-1286424	NC_007344	1286424	A	Marikenuni
SNP-NC_007344̣-1286425	NC_007344	1286425	G	Marikenuni
SNP-NC_007344̣-1286452	NC_007344	1286452	G	Marikenuni
SNP-NC_007344̣-1286485	NC_007344	1286485	T	Marikenuni
SNP-NC_007344̣-1286502	NC_007344	1286502	A	Marikenuni
SNP-NC_007344̣-1286518	NC_007344	1286518	G	Marikenuni
SNP-NC_007344̣-1288021	NC_007344	1288021	C	Marikenuni
SNP-NC_007344̣-1288286	NC_007344	1288286	T	Marikenuni
SNP-NC_007344̣-1288287	NC_007344	1288287	T	Marikenuni
SNP-NC_007344̣-1288301	NC_007344	1288301	T	Marikenuni
SNP-NC_007344̣-1288312	NC_007344	1288312	C	Marikenuni
SNP-NC_007344̣-1288331	NC_007344	1288331	A	Marikenuni
SNP-NC_007344̣-1288336	NC_007344	1288336	A	Marikenuni
SNP-NC_007344̣-1288344	NC_007344	1288344	C	Marikenuni
SNP-NC_007344̣-1288361	NC_007344	1288361	A	Marikenuni
SNP-NC_007344̣-1288389	NC_007344	1288389	T	Marikenuni
SNP-NC_007344̣-1288399	NC_007344	1288399	G	Marikenuni
SNP-NC_007344̣-1288406	NC_007344	1288406	C	Marikenuni
SNP-NC_007344̣-1288407	NC_007344	1288407	G	Marikenuni
SNP-NC_007344̣-1289473	NC_007344	1289473	A	Marikenuni
SNP-NC_007344̣-1289862	NC_007344	1289862	C	Marikenuni
SNP-NC_007344̣-1290694	NC_007344	1290694	G	Marikenuni
SNP-NC_007344̣-1290769	NC_007344	1290769	C	Marikenuni
SNP-NC_007344̣-1290774	NC_007344	1290774	A	Marikenuni
SNP-NC_007344̣-1290780	NC_007344	1290780	A	Marikenuni
SNP-NC_007344̣-1290781	NC_007344	1290781	A	Marikenuni
SNP-NC_007344̣-1290785	NC_007344	1290785	C	Marikenuni
SNP-NC_007344̣-1291399	NC_007344	1291399	G	Marikenuni
SNP-NC_007344̣-1291418	NC_007344	1291418	C	Marikenuni
SNP-NC_007344̣-1291420	NC_007344	1291420	G	Marikenuni
SNP-NC_007344̣-1291435	NC_007344	1291435	C	Marikenuni
SNP-NC_007344̣-1291498	NC_007344	1291498	A	Marikenuni
SNP-NC_007344̣-1291509	NC_007344	1291509	A	Marikenuni
SNP-NC_007344̣-1291527	NC_007344	1291527	A	Marikenuni
SNP-NC_007344̣-1291590	NC_007344	1291590	G	Marikenuni
SNP-NC_007344̣-1291717	NC_007344	1291717	G	Marikenuni
SNP-NC_007344̣-1291733	NC_007344	1291733	G	Marikenuni
SNP-NC_007344̣-1291751	NC_007344	1291751	C	Marikenuni
SNP-NC_007344̣-1291799	NC_007344	1291799	C	Marikenuni
SNP-NC_007344̣-1291826	NC_007344	1291826	A	Marikenuni
SNP-NC_007344̣-1291865	NC_007344	1291865	G	Marikenuni
SNP-NC_007344̣-1291917	NC_007344	1291917	G	Marikenuni
SNP-NC_007344̣-1291964	NC_007344	1291964	T	Marikenuni
SNP-NC_007344̣-1292499	NC_007344	1292499	G	Marikenuni
SNP-NC_007344̣-1292546	NC_007344	1292546	T	Marikenuni
SNP-NC_007344̣-1292556	NC_007344	1292556	T	Marikenuni
SNP-NC_007344̣-1292627	NC_007344	1292627	C	Marikenuni
SNP-NC_007344̣-1292637	NC_007344	1292637	A	Marikenuni
SNP-NC_007344̣-1292655	NC_007344	1292655	T	Marikenuni
SNP-NC_007344̣-1292663	NC_007344	1292663	C	Marikenuni
SNP-NC_007344̣-1292664	NC_007344	1292664	T	Marikenuni
SNP-NC_007344̣-1292678	NC_007344	1292678	C	Marikenuni
SNP-NC_007344̣-1292683	NC_007344	1292683	A	Marikenuni
SNP-NC_007344̣-1292686	NC_007344	1292686	T	Marikenuni
SNP-NC_007344̣-1292689	NC_007344	1292689	A	Marikenuni
SNP-NC_007344̣-1292690	NC_007344	1292690	A	Marikenuni
SNP-NC_007344̣-1292694	NC_007344	1292694	C	Marikenuni
SNP-NC_007344̣-1293287	NC_007344	1293287	G	Marikenuni
SNP-NC_007344̣-1293293	NC_007344	1293293	A	Marikenuni
SNP-NC_007344̣-1293329	NC_007344	1293329	G	Marikenuni
SNP-NC_007344̣-1293350	NC_007344	1293350	A	Marikenuni
SNP-NC_007344̣-1293382	NC_007344	1293382	T	Marikenuni
SNP-NC_007344̣-1293386	NC_007344	1293386	T	Marikenuni
SNP-NC_007344̣-1293405	NC_007344	1293405	A	Marikenuni
SNP-NC_007344̣-1293481	NC_007344	1293481	A	Marikenuni
SNP-NC_007344̣-1293530	NC_007344	1293530	A	Marikenuni
SNP-NC_007344̣-1293553	NC_007344	1293553	C	Marikenuni
SNP-NC_007344̣-1293625	NC_007344	1293625	C	Marikenuni
SNP-NC_007344̣-1293679	NC_007344	1293679	T	Marikenuni
SNP-NC_007344̣-1293704	NC_007344	1293704	T	Marikenuni
SNP-NC_007344̣-1293749	NC_007344	1293749	T	Marikenuni
SNP-NC_007344̣-1293773	NC_007344	1293773	T	Marikenuni
SNP-NC_007344̣-1293816	NC_007344	1293816	G	Marikenuni
SNP-NC_007344̣-1293854	NC_007344	1293854	T	Marikenuni
SNP-NC_007344̣-1293864	NC_007344	1293864	A	Marikenuni
SNP-NC_007344̣-1293878	NC_007344	1293878	G	Marikenuni
SNP-NC_007344̣-1293891	NC_007344	1293891	A	Marikenuni
SNP-NC_007344̣-1293919	NC_007344	1293919	G	Marikenuni
SNP-NC_007344̣-1293921	NC_007344	1293921	A	Marikenuni
SNP-NC_007344̣-1293925	NC_007344	1293925	T	Marikenuni
SNP-NC_007344̣-1293933	NC_007344	1293933	A	Marikenuni
SNP-NC_007344̣-1293943	NC_007344	1293943	G	Marikenuni
SNP-NC_007344̣-1293992	NC_007344	1293992	G	Marikenuni
SNP-NC_007344̣-1294025	NC_007344	1294025	C	Marikenuni
SNP-NC_007344̣-1294169	NC_007344	1294169	T	Marikenuni
SNP-NC_007344̣-1294224	NC_007344	1294224	A	Marikenuni
SNP-NC_007344̣-1294296	NC_007344	1294296	G	Marikenuni
SNP-NC_007344̣-1294392	NC_007344	1294392	G	Marikenuni
SNP-NC_007344̣-1294623	NC_007344	1294623	G	Marikenuni
SNP-NC_007344̣-1294632	NC_007344	1294632	C	Marikenuni
SNP-NC_007344̣-1294746	NC_007344	1294746	T	Marikenuni
SNP-NC_007344̣-1294753	NC_007344	1294753	T	Marikenuni
SNP-NC_007344̣-1294755	NC_007344	1294755	T	Marikenuni
SNP-NC_007344̣-1294761	NC_007344	1294761	T	Marikenuni
SNP-NC_007344̣-1294763	NC_007344	1294763	G	Marikenuni
SNP-NC_007344̣-1294764	NC_007344	1294764	C	Marikenuni
SNP-NC_007344̣-1294766	NC_007344	1294766	G	Marikenuni
SNP-NC_007344̣-1294767	NC_007344	1294767	G	Marikenuni
SNP-NC_007344̣-1294769	NC_007344	1294769	G	Marikenuni
SNP-NC_007344̣-1294779	NC_007344	1294779	A	Marikenuni
SNP-NC_007344̣-1294786	NC_007344	1294786	C	Marikenuni
SNP-NC_007344̣-1294788	NC_007344	1294788	G	Marikenuni
SNP-NC_007344̣-1294797	NC_007344	1294797	A	Marikenuni
SNP-NC_007344̣-1294805	NC_007344	1294805	G	Marikenuni
SNP-NC_007344̣-1294807	NC_007344	1294807	G	Marikenuni
SNP-NC_007344̣-1294813	NC_007344	1294813	T	Marikenuni
SNP-NC_007344̣-1294819	NC_007344	1294819	A	Marikenuni
SNP-NC_007344̣-1294825	NC_007344	1294825	G	Marikenuni
SNP-NC_007344̣-1294829	NC_007344	1294829	T	Marikenuni
SNP-NC_007344̣-1294833	NC_007344	1294833	G	Marikenuni
SNP-NC_007344̣-1294838	NC_007344	1294838	A	Marikenuni
SNP-NC_007344̣-1294839	NC_007344	1294839	G	Marikenuni
SNP-NC_007344̣-1294842	NC_007344	1294842	T	Marikenuni
SNP-NC_007344̣-1294843	NC_007344	1294843	C	Marikenuni
SNP-NC_007344̣-1294850	NC_007344	1294850	T	Marikenuni
SNP-NC_007344̣-1294868	NC_007344	1294868	C	Marikenuni
SNP-NC_007344̣-1294869	NC_007344	1294869	C	Marikenuni
SNP-NC_007344̣-1295040	NC_007344	1295040	T	Marikenuni
SNP-NC_007344̣-1295048	NC_007344	1295048	C	Marikenuni
SNP-NC_007344̣-1295052	NC_007344	1295052	T	Marikenuni
SNP-NC_007344̣-1295106	NC_007344	1295106	T	Marikenuni
SNP-NC_007344̣-1295114	NC_007344	1295114	C	Marikenuni
SNP-NC_007344̣-1295116	NC_007344	1295116	G	Marikenuni
SNP-NC_007344̣-1295159	NC_007344	1295159	A	Marikenuni
SNP-NC_007344̣-1296283	NC_007344	1296283	C	Marikenuni
SNP-NC_007344̣-1296302	NC_007344	1296302	C	Marikenuni
SNP-NC_007344̣-1296420	NC_007344	1296420	G	Marikenuni
SNP-NC_007344̣-1296673	NC_007344	1296673	C	Marikenuni
SNP-NC_007344̣-1296751	NC_007344	1296751	C	Marikenuni
SNP-NC_007344̣-1297304	NC_007344	1297304	T	Marikenuni
SNP-NC_007344̣-1297307	NC_007344	1297307	C	Marikenuni
SNP-NC_007344̣-1297328	NC_007344	1297328	G	Marikenuni
SNP-NC_007344̣-1297340	NC_007344	1297340	T	Marikenuni
SNP-NC_007344̣-1297816	NC_007344	1297816	T	Marikenuni
SNP-NC_007344̣-1297819	NC_007344	1297819	G	Marikenuni
SNP-NC_007344̣-1297894	NC_007344	1297894	A	Marikenuni
SNP-NC_007344̣-1297903	NC_007344	1297903	G	Marikenuni
SNP-NC_007344̣-1297944	NC_007344	1297944	A	Marikenuni
SNP-NC_007344̣-1297972	NC_007344	1297972	T	Marikenuni
SNP-NC_007344̣-1298071	NC_007344	1298071	T	Marikenuni
SNP-NC_007344̣-1298079	NC_007344	1298079	A	Marikenuni
SNP-NC_007344̣-1298178	NC_007344	1298178	A	Marikenuni
SNP-NC_007344̣-1298477	NC_007344	1298477	A	Marikenuni
SNP-NC_007344̣-1298512	NC_007344	1298512	T	Marikenuni
[truncated: 63,531 more rows]
