# Supplementary material for: High-resolution genotyping and mapping of recombination and gene conversion in the protozoan Theileria parva using whole genome sequencing
Source: BMC Genomics. 2012 Sep 23;13:503. doi: 10.1186/1471-2164-13-503 (PMC3575351; doi:10.1186/1471-2164-13-503)
Supplement: Additional file 4: Table S6 — Genotyping results of MugugaUganda. [file 1471-2164-13-503-S4.zip › Supplementary_Table_6.txt]

SNP	Chromosome	PhysicalPosition	Nucleotide	Alleles
SNP-NC_007344̣-100042	NC_007344	100042	C	Uganda
SNP-NC_007344̣-100094	NC_007344	100094	A	Uganda
SNP-NC_007344̣-100109	NC_007344	100109	T	Uganda
SNP-NC_007344̣-100253	NC_007344	100253	C	Uganda
SNP-NC_007344̣-100373	NC_007344	100373	G	Uganda
SNP-NC_007344̣-100433	NC_007344	100433	A	Uganda
SNP-NC_007344̣-100523	NC_007344	100523	A	Uganda
SNP-NC_007344̣-100526	NC_007344	100526	T	Uganda
SNP-NC_007344̣-100559	NC_007344	100559	T	Uganda
SNP-NC_007344̣-100770	NC_007344	100770	T	Uganda
SNP-NC_007344̣-100778	NC_007344	100778	C	Uganda
SNP-NC_007344̣-100830	NC_007344	100830	G	Uganda
SNP-NC_007344̣-100891	NC_007344	100891	C	Uganda
SNP-NC_007344̣-100953	NC_007344	100953	G	Uganda
SNP-NC_007344̣-100980	NC_007344	100980	G	Uganda
SNP-NC_007344̣-100986	NC_007344	100986	T	Uganda
SNP-NC_007344̣-101100	NC_007344	101100	A	Uganda
SNP-NC_007344̣-101121	NC_007344	101121	C	Uganda
SNP-NC_007344̣-101130	NC_007344	101130	A	Uganda
SNP-NC_007344̣-101147	NC_007344	101147	T	Uganda
SNP-NC_007344̣-101204	NC_007344	101204	G	Uganda
SNP-NC_007344̣-101235	NC_007344	101235	G	Uganda
SNP-NC_007344̣-101275	NC_007344	101275	C	Uganda
SNP-NC_007344̣-101285	NC_007344	101285	T	Uganda
SNP-NC_007344̣-1012919	NC_007344	1012919	C	Uganda
SNP-NC_007344̣-1012934	NC_007344	1012934	A	Uganda
SNP-NC_007344̣-1012970	NC_007344	1012970	T	Uganda
SNP-NC_007344̣-1013006	NC_007344	1013006	C	Uganda
SNP-NC_007344̣-101302	NC_007344	101302	A	Uganda
SNP-NC_007344̣-101338	NC_007344	101338	T	Uganda
SNP-NC_007344̣-1013662	NC_007344	1013662	A	Uganda
SNP-NC_007344̣-1013831	NC_007344	1013831	G	Uganda
SNP-NC_007344̣-1013892	NC_007344	1013892	C	Uganda
SNP-NC_007344̣-1013903	NC_007344	1013903	C	Uganda
SNP-NC_007344̣-1013920	NC_007344	1013920	T	Uganda
SNP-NC_007344̣-1013924	NC_007344	1013924	G	Uganda
SNP-NC_007344̣-1013926	NC_007344	1013926	T	Uganda
SNP-NC_007344̣-1013929	NC_007344	1013929	G	Uganda
SNP-NC_007344̣-1013935	NC_007344	1013935	A	Uganda
SNP-NC_007344̣-1013949	NC_007344	1013949	G	Uganda
SNP-NC_007344̣-1013972	NC_007344	1013972	C	Uganda
SNP-NC_007344̣-1013974	NC_007344	1013974	G	Uganda
SNP-NC_007344̣-1013977	NC_007344	1013977	G	Uganda
SNP-NC_007344̣-1013983	NC_007344	1013983	T	Uganda
SNP-NC_007344̣-1014022	NC_007344	1014022	T	Uganda
SNP-NC_007344̣-1014025	NC_007344	1014025	G	Uganda
SNP-NC_007344̣-1014028	NC_007344	1014028	T	Uganda
SNP-NC_007344̣-1014030	NC_007344	1014030	G	Uganda
SNP-NC_007344̣-1014068	NC_007344	1014068	T	Uganda
SNP-NC_007344̣-1014073	NC_007344	1014073	G	Uganda
SNP-NC_007344̣-1014083	NC_007344	1014083	G	Uganda
SNP-NC_007344̣-1014086	NC_007344	1014086	G	Uganda
SNP-NC_007344̣-1014118	NC_007344	1014118	C	Uganda
SNP-NC_007344̣-1014142	NC_007344	1014142	T	Uganda
SNP-NC_007344̣-1014171	NC_007344	1014171	A	Uganda
SNP-NC_007344̣-1014217	NC_007344	1014217	T	Uganda
SNP-NC_007344̣-1014292	NC_007344	1014292	A	Uganda
SNP-NC_007344̣-101557	NC_007344	101557	T	Uganda
SNP-NC_007344̣-1019252	NC_007344	1019252	T	Uganda
SNP-NC_007344̣-1019396	NC_007344	1019396	C	Uganda
SNP-NC_007344̣-1019465	NC_007344	1019465	A	Uganda
SNP-NC_007344̣-101971	NC_007344	101971	A	Uganda
SNP-NC_007344̣-1019801	NC_007344	1019801	G	Uganda
SNP-NC_007344̣-1019844	NC_007344	1019844	A	Uganda
SNP-NC_007344̣-1019883	NC_007344	1019883	C	Uganda
SNP-NC_007344̣-1019946	NC_007344	1019946	T	Uganda
SNP-NC_007344̣-1019976	NC_007344	1019976	C	Uganda
SNP-NC_007344̣-1020016	NC_007344	1020016	G	Uganda
SNP-NC_007344̣-1020080	NC_007344	1020080	A	Uganda
SNP-NC_007344̣-1020190	NC_007344	1020190	A	Uganda
SNP-NC_007344̣-1020233	NC_007344	1020233	T	Uganda
SNP-NC_007344̣-102073	NC_007344	102073	C	Uganda
SNP-NC_007344̣-102076	NC_007344	102076	C	Uganda
SNP-NC_007344̣-102083	NC_007344	102083	T	Uganda
SNP-NC_007344̣-1021011	NC_007344	1021011	G	Uganda
SNP-NC_007344̣-102103	NC_007344	102103	C	Uganda
SNP-NC_007344̣-1021049	NC_007344	1021049	A	Uganda
SNP-NC_007344̣-1021075	NC_007344	1021075	C	Uganda
SNP-NC_007344̣-1021103	NC_007344	1021103	T	Uganda
SNP-NC_007344̣-1021147	NC_007344	1021147	C	Uganda
SNP-NC_007344̣-102115	NC_007344	102115	T	Uganda
SNP-NC_007344̣-1021184	NC_007344	1021184	A	Uganda
SNP-NC_007344̣-1021214	NC_007344	1021214	G	Uganda
SNP-NC_007344̣-1021217	NC_007344	1021217	A	Uganda
SNP-NC_007344̣-102163	NC_007344	102163	G	Uganda
SNP-NC_007344̣-102169	NC_007344	102169	C	Uganda
SNP-NC_007344̣-102185	NC_007344	102185	A	Uganda
SNP-NC_007344̣-102202	NC_007344	102202	T	Uganda
SNP-NC_007344̣-102205	NC_007344	102205	C	Uganda
SNP-NC_007344̣-102316	NC_007344	102316	T	Uganda
SNP-NC_007344̣-102812	NC_007344	102812	C	Uganda
SNP-NC_007344̣-103201	NC_007344	103201	C	Uganda
SNP-NC_007344̣-103744	NC_007344	103744	A	Uganda
SNP-NC_007344̣-103748	NC_007344	103748	C	Uganda
SNP-NC_007344̣-103752	NC_007344	103752	A	Uganda
SNP-NC_007344̣-103783	NC_007344	103783	G	Uganda
SNP-NC_007344̣-103821	NC_007344	103821	A	Uganda
SNP-NC_007344̣-103898	NC_007344	103898	G	Uganda
SNP-NC_007344̣-103905	NC_007344	103905	G	Uganda
SNP-NC_007344̣-103968	NC_007344	103968	T	Uganda
SNP-NC_007344̣-104124	NC_007344	104124	C	Uganda
SNP-NC_007344̣-104270	NC_007344	104270	T	Uganda
SNP-NC_007344̣-104393	NC_007344	104393	T	Uganda
SNP-NC_007344̣-104885	NC_007344	104885	A	Uganda
SNP-NC_007344̣-104888	NC_007344	104888	A	Uganda
SNP-NC_007344̣-104891	NC_007344	104891	T	Uganda
SNP-NC_007344̣-104907	NC_007344	104907	T	Uganda
SNP-NC_007344̣-104960	NC_007344	104960	T	Uganda
SNP-NC_007344̣-104966	NC_007344	104966	C	Uganda
SNP-NC_007344̣-105005	NC_007344	105005	T	Uganda
SNP-NC_007344̣-105014	NC_007344	105014	C	Uganda
SNP-NC_007344̣-105026	NC_007344	105026	G	Uganda
SNP-NC_007344̣-105152	NC_007344	105152	T	Uganda
SNP-NC_007344̣-105719	NC_007344	105719	C	Uganda
SNP-NC_007344̣-105764	NC_007344	105764	T	Uganda
SNP-NC_007344̣-105773	NC_007344	105773	G	Uganda
SNP-NC_007344̣-105796	NC_007344	105796	G	Uganda
SNP-NC_007344̣-105799	NC_007344	105799	T	Uganda
SNP-NC_007344̣-105872	NC_007344	105872	G	Uganda
SNP-NC_007344̣-105885	NC_007344	105885	T	Uganda
SNP-NC_007344̣-105887	NC_007344	105887	G	Uganda
SNP-NC_007344̣-106004	NC_007344	106004	T	Uganda
SNP-NC_007344̣-106134	NC_007344	106134	G	Uganda
SNP-NC_007344̣-106176	NC_007344	106176	C	Uganda
SNP-NC_007344̣-106210	NC_007344	106210	T	Uganda
SNP-NC_007344̣-106250	NC_007344	106250	G	Uganda
SNP-NC_007344̣-106255	NC_007344	106255	A	Uganda
SNP-NC_007344̣-106269	NC_007344	106269	A	Uganda
SNP-NC_007344̣-106342	NC_007344	106342	T	Uganda
SNP-NC_007344̣-106397	NC_007344	106397	T	Uganda
SNP-NC_007344̣-106414	NC_007344	106414	T	Uganda
SNP-NC_007344̣-106454	NC_007344	106454	A	Uganda
SNP-NC_007344̣-106479	NC_007344	106479	C	Uganda
SNP-NC_007344̣-106486	NC_007344	106486	A	Uganda
SNP-NC_007344̣-106535	NC_007344	106535	A	Uganda
SNP-NC_007344̣-106589	NC_007344	106589	A	Uganda
SNP-NC_007344̣-106649	NC_007344	106649	C	Uganda
SNP-NC_007344̣-106654	NC_007344	106654	C	Uganda
SNP-NC_007344̣-106707	NC_007344	106707	T	Uganda
SNP-NC_007344̣-106712	NC_007344	106712	A	Uganda
SNP-NC_007344̣-106719	NC_007344	106719	C	Uganda
SNP-NC_007344̣-106732	NC_007344	106732	C	Uganda
SNP-NC_007344̣-106754	NC_007344	106754	C	Uganda
SNP-NC_007344̣-106759	NC_007344	106759	C	Uganda
SNP-NC_007344̣-106833	NC_007344	106833	C	Uganda
SNP-NC_007344̣-106859	NC_007344	106859	A	Uganda
SNP-NC_007344̣-106869	NC_007344	106869	A	Uganda
SNP-NC_007344̣-107123	NC_007344	107123	A	Uganda
SNP-NC_007344̣-107152	NC_007344	107152	C	Uganda
SNP-NC_007344̣-107176	NC_007344	107176	T	Uganda
SNP-NC_007344̣-107221	NC_007344	107221	T	Uganda
SNP-NC_007344̣-107274	NC_007344	107274	G	Uganda
SNP-NC_007344̣-107492	NC_007344	107492	T	Uganda
SNP-NC_007344̣-107807	NC_007344	107807	G	Uganda
SNP-NC_007344̣-107846	NC_007344	107846	G	Uganda
SNP-NC_007344̣-107974	NC_007344	107974	G	Uganda
SNP-NC_007344̣-107980	NC_007344	107980	T	Uganda
SNP-NC_007344̣-108159	NC_007344	108159	T	Uganda
SNP-NC_007344̣-108182	NC_007344	108182	A	Uganda
SNP-NC_007344̣-108196	NC_007344	108196	A	Uganda
SNP-NC_007344̣-108208	NC_007344	108208	A	Uganda
SNP-NC_007344̣-108354	NC_007344	108354	G	Uganda
SNP-NC_007344̣-108504	NC_007344	108504	C	Uganda
SNP-NC_007344̣-1085548	NC_007344	1085548	C	Uganda
SNP-NC_007344̣-108558	NC_007344	108558	C	Uganda
SNP-NC_007344̣-108562	NC_007344	108562	C	Uganda
SNP-NC_007344̣-108577	NC_007344	108577	C	Uganda
SNP-NC_007344̣-108613	NC_007344	108613	A	Uganda
SNP-NC_007344̣-1086189	NC_007344	1086189	G	Uganda
SNP-NC_007344̣-1086196	NC_007344	1086196	G	Uganda
SNP-NC_007344̣-1086273	NC_007344	1086273	G	Uganda
SNP-NC_007344̣-1086290	NC_007344	1086290	C	Uganda
SNP-NC_007344̣-1086296	NC_007344	1086296	C	Uganda
SNP-NC_007344̣-1086317	NC_007344	1086317	C	Uganda
SNP-NC_007344̣-1086369	NC_007344	1086369	C	Uganda
SNP-NC_007344̣-1086371	NC_007344	1086371	T	Uganda
SNP-NC_007344̣-1086377	NC_007344	1086377	C	Uganda
SNP-NC_007344̣-1086413	NC_007344	1086413	A	Uganda
SNP-NC_007344̣-1087746	NC_007344	1087746	T	Uganda
SNP-NC_007344̣-1087748	NC_007344	1087748	G	Uganda
SNP-NC_007344̣-1087886	NC_007344	1087886	A	Uganda
SNP-NC_007344̣-1087925	NC_007344	1087925	A	Uganda
SNP-NC_007344̣-108847	NC_007344	108847	C	Uganda
SNP-NC_007344̣-108920	NC_007344	108920	C	Uganda
SNP-NC_007344̣-1089711	NC_007344	1089711	T	Uganda
SNP-NC_007344̣-1090410	NC_007344	1090410	G	Uganda
SNP-NC_007344̣-1090453	NC_007344	1090453	C	Uganda
SNP-NC_007344̣-1090553	NC_007344	1090553	C	Uganda
SNP-NC_007344̣-1090613	NC_007344	1090613	A	Muguga
SNP-NC_007344̣-1090620	NC_007344	1090620	A	Uganda
SNP-NC_007344̣-1090622	NC_007344	1090622	C	Uganda
SNP-NC_007344̣-1091040	NC_007344	1091040	G	Uganda
SNP-NC_007344̣-1091107	NC_007344	1091107	A	Uganda
SNP-NC_007344̣-1091327	NC_007344	1091327	G	Uganda
SNP-NC_007344̣-1091376	NC_007344	1091376	A	Uganda
SNP-NC_007344̣-1091532	NC_007344	1091532	T	Uganda
SNP-NC_007344̣-1091593	NC_007344	1091593	C	Uganda
SNP-NC_007344̣-1091628	NC_007344	1091628	C	Uganda
SNP-NC_007344̣-1091670	NC_007344	1091670	A	Uganda
SNP-NC_007344̣-1091692	NC_007344	1091692	T	Uganda
SNP-NC_007344̣-1091895	NC_007344	1091895	T	Uganda
SNP-NC_007344̣-1091901	NC_007344	1091901	A	Uganda
SNP-NC_007344̣-1091903	NC_007344	1091903	A	Uganda
SNP-NC_007344̣-1091967	NC_007344	1091967	T	Uganda
SNP-NC_007344̣-1092362	NC_007344	1092362	C	Uganda
SNP-NC_007344̣-1092963	NC_007344	1092963	C	Uganda
SNP-NC_007344̣-109318	NC_007344	109318	T	Uganda
SNP-NC_007344̣-1093240	NC_007344	1093240	A	Uganda
SNP-NC_007344̣-109340	NC_007344	109340	T	Uganda
SNP-NC_007344̣-1093473	NC_007344	1093473	C	Uganda
SNP-NC_007344̣-1093536	NC_007344	1093536	G	Uganda
SNP-NC_007344̣-1093554	NC_007344	1093554	C	Uganda
SNP-NC_007344̣-1093596	NC_007344	1093596	T	Muguga
SNP-NC_007344̣-1093702	NC_007344	1093702	A	Muguga
SNP-NC_007344̣-1093723	NC_007344	1093723	C	Muguga
SNP-NC_007344̣-1093724	NC_007344	1093724	C	Muguga
SNP-NC_007344̣-1093793	NC_007344	1093793	T	Muguga
SNP-NC_007344̣-1093929	NC_007344	1093929	T	Muguga
SNP-NC_007344̣-1093962	NC_007344	1093962	T	Muguga
SNP-NC_007344̣-1094288	NC_007344	1094288	A	Uganda
SNP-NC_007344̣-1094315	NC_007344	1094315	C	Uganda
SNP-NC_007344̣-1094333	NC_007344	1094333	G	Uganda
SNP-NC_007344̣-1094405	NC_007344	1094405	A	Uganda
SNP-NC_007344̣-1094468	NC_007344	1094468	T	Uganda
SNP-NC_007344̣-1094500	NC_007344	1094500	C	Uganda
SNP-NC_007344̣-1094507	NC_007344	1094507	C	Uganda
SNP-NC_007344̣-1094528	NC_007344	1094528	G	Uganda
SNP-NC_007344̣-1094750	NC_007344	1094750	C	Uganda
SNP-NC_007344̣-1094762	NC_007344	1094762	A	Uganda
SNP-NC_007344̣-1094813	NC_007344	1094813	A	Uganda
SNP-NC_007344̣-1094925	NC_007344	1094925	C	Uganda
SNP-NC_007344̣-1095203	NC_007344	1095203	C	Uganda
SNP-NC_007344̣-1095283	NC_007344	1095283	T	Uganda
SNP-NC_007344̣-1095492	NC_007344	1095492	G	Uganda
SNP-NC_007344̣-109554	NC_007344	109554	C	Uganda
SNP-NC_007344̣-1095542	NC_007344	1095542	C	Uganda
SNP-NC_007344̣-1095683	NC_007344	1095683	C	Muguga
SNP-NC_007344̣-1095692	NC_007344	1095692	C	Muguga
SNP-NC_007344̣-1095705	NC_007344	1095705	C	Muguga
SNP-NC_007344̣-1095717	NC_007344	1095717	A	Muguga
SNP-NC_007344̣-1095744	NC_007344	1095744	G	Muguga
SNP-NC_007344̣-1095835	NC_007344	1095835	C	Muguga
SNP-NC_007344̣-1095841	NC_007344	1095841	C	Muguga
SNP-NC_007344̣-1095906	NC_007344	1095906	T	Muguga
SNP-NC_007344̣-1095928	NC_007344	1095928	C	Muguga
SNP-NC_007344̣-1095931	NC_007344	1095931	T	Muguga
SNP-NC_007344̣-1095974	NC_007344	1095974	A	Muguga
SNP-NC_007344̣-1095984	NC_007344	1095984	G	Muguga
SNP-NC_007344̣-109684	NC_007344	109684	A	Uganda
SNP-NC_007344̣-1097160	NC_007344	1097160	C	Uganda
SNP-NC_007344̣-1097162	NC_007344	1097162	A	Uganda
SNP-NC_007344̣-1097195	NC_007344	1097195	G	Uganda
SNP-NC_007344̣-1097221	NC_007344	1097221	C	Uganda
SNP-NC_007344̣-1097226	NC_007344	1097226	G	Uganda
SNP-NC_007344̣-1097235	NC_007344	1097235	A	Uganda
SNP-NC_007344̣-1097259	NC_007344	1097259	G	Uganda
SNP-NC_007344̣-1097616	NC_007344	1097616	G	Muguga
SNP-NC_007344̣-1097621	NC_007344	1097621	G	Muguga
SNP-NC_007344̣-1097629	NC_007344	1097629	A	Muguga
SNP-NC_007344̣-1098169	NC_007344	1098169	G	Uganda
SNP-NC_007344̣-1098177	NC_007344	1098177	G	Uganda
SNP-NC_007344̣-1098232	NC_007344	1098232	G	Uganda
SNP-NC_007344̣-1098251	NC_007344	1098251	G	Uganda
SNP-NC_007344̣-1098262	NC_007344	1098262	T	Uganda
SNP-NC_007344̣-1098298	NC_007344	1098298	G	Uganda
SNP-NC_007344̣-1098299	NC_007344	1098299	A	Uganda
SNP-NC_007344̣-1098309	NC_007344	1098309	G	Uganda
SNP-NC_007344̣-1098446	NC_007344	1098446	A	Uganda
SNP-NC_007344̣-1098481	NC_007344	1098481	A	Uganda
SNP-NC_007344̣-1098663	NC_007344	1098663	G	Uganda
SNP-NC_007344̣-1098669	NC_007344	1098669	C	Uganda
SNP-NC_007344̣-1098685	NC_007344	1098685	C	Uganda
SNP-NC_007344̣-1098692	NC_007344	1098692	C	Uganda
SNP-NC_007344̣-109870	NC_007344	109870	T	Uganda
SNP-NC_007344̣-1098771	NC_007344	1098771	T	Uganda
SNP-NC_007344̣-1098986	NC_007344	1098986	G	Uganda
SNP-NC_007344̣-1098989	NC_007344	1098989	T	Uganda
SNP-NC_007344̣-1099022	NC_007344	1099022	T	Uganda
SNP-NC_007344̣-1099031	NC_007344	1099031	A	Uganda
SNP-NC_007344̣-1099046	NC_007344	1099046	A	Uganda
SNP-NC_007344̣-1099067	NC_007344	1099067	G	Uganda
SNP-NC_007344̣-1099106	NC_007344	1099106	T	Uganda
SNP-NC_007344̣-1099142	NC_007344	1099142	A	Uganda
SNP-NC_007344̣-1099326	NC_007344	1099326	C	Uganda
SNP-NC_007344̣-1099611	NC_007344	1099611	C	Uganda
SNP-NC_007344̣-1099901	NC_007344	1099901	G	Uganda
SNP-NC_007344̣-1100235	NC_007344	1100235	T	Uganda
SNP-NC_007344̣-1100241	NC_007344	1100241	C	Uganda
SNP-NC_007344̣-1100289	NC_007344	1100289	T	Uganda
SNP-NC_007344̣-1100307	NC_007344	1100307	G	Uganda
SNP-NC_007344̣-1100379	NC_007344	1100379	A	Uganda
SNP-NC_007344̣-1100391	NC_007344	1100391	A	Uganda
SNP-NC_007344̣-1100490	NC_007344	1100490	A	Uganda
SNP-NC_007344̣-1100931	NC_007344	1100931	G	Uganda
SNP-NC_007344̣-1100952	NC_007344	1100952	T	Uganda
SNP-NC_007344̣-1101159	NC_007344	1101159	G	Uganda
SNP-NC_007344̣-1101162	NC_007344	1101162	C	Uganda
SNP-NC_007344̣-110123	NC_007344	110123	C	Uganda
SNP-NC_007344̣-110124	NC_007344	110124	A	Uganda
SNP-NC_007344̣-1101351	NC_007344	1101351	A	Uganda
SNP-NC_007344̣-1101366	NC_007344	1101366	G	Uganda
SNP-NC_007344̣-1101609	NC_007344	1101609	A	Uganda
SNP-NC_007344̣-1101758	NC_007344	1101758	A	Uganda
SNP-NC_007344̣-110216	NC_007344	110216	A	Uganda
SNP-NC_007344̣-110247	NC_007344	110247	T	Muguga
SNP-NC_007344̣-110254	NC_007344	110254	G	Uganda
SNP-NC_007344̣-1102543	NC_007344	1102543	A	Uganda
SNP-NC_007344̣-1102548	NC_007344	1102548	C	Uganda
SNP-NC_007344̣-1102685	NC_007344	1102685	A	Uganda
SNP-NC_007344̣-1102909	NC_007344	1102909	A	Uganda
SNP-NC_007344̣-1102987	NC_007344	1102987	A	Uganda
SNP-NC_007344̣-1103005	NC_007344	1103005	T	Uganda
SNP-NC_007344̣-1103029	NC_007344	1103029	C	Uganda
SNP-NC_007344̣-1103071	NC_007344	1103071	G	Uganda
SNP-NC_007344̣-1103096	NC_007344	1103096	T	Uganda
SNP-NC_007344̣-1103119	NC_007344	1103119	G	Uganda
SNP-NC_007344̣-1103308	NC_007344	1103308	T	Uganda
SNP-NC_007344̣-110335	NC_007344	110335	C	Uganda
SNP-NC_007344̣-1103360	NC_007344	1103360	G	Muguga
SNP-NC_007344̣-1103362	NC_007344	1103362	T	Muguga
SNP-NC_007344̣-1103371	NC_007344	1103371	A	Muguga
SNP-NC_007344̣-1103380	NC_007344	1103380	T	Uganda
SNP-NC_007344̣-1103401	NC_007344	1103401	T	Uganda
SNP-NC_007344̣-1103647	NC_007344	1103647	T	Uganda
SNP-NC_007344̣-1103668	NC_007344	1103668	T	Uganda
SNP-NC_007344̣-1103682	NC_007344	1103682	G	Uganda
SNP-NC_007344̣-110369	NC_007344	110369	T	Uganda
SNP-NC_007344̣-110377	NC_007344	110377	A	Uganda
SNP-NC_007344̣-1103788	NC_007344	1103788	G	Uganda
SNP-NC_007344̣-1103828	NC_007344	1103828	C	Uganda
SNP-NC_007344̣-110414	NC_007344	110414	C	Uganda
SNP-NC_007344̣-110417	NC_007344	110417	A	Uganda
SNP-NC_007344̣-110421	NC_007344	110421	C	Uganda
SNP-NC_007344̣-1104531	NC_007344	1104531	C	Uganda
SNP-NC_007344̣-1104540	NC_007344	1104540	G	Uganda
SNP-NC_007344̣-1104582	NC_007344	1104582	T	Uganda
SNP-NC_007344̣-1104948	NC_007344	1104948	C	Uganda
SNP-NC_007344̣-1104953	NC_007344	1104953	A	Uganda
SNP-NC_007344̣-1104961	NC_007344	1104961	C	Uganda
SNP-NC_007344̣-1104968	NC_007344	1104968	T	Uganda
SNP-NC_007344̣-1104976	NC_007344	1104976	A	Uganda
SNP-NC_007344̣-1104994	NC_007344	1104994	C	Uganda
SNP-NC_007344̣-1105082	NC_007344	1105082	G	Uganda
SNP-NC_007344̣-1105106	NC_007344	1105106	A	Uganda
SNP-NC_007344̣-110514	NC_007344	110514	G	Uganda
SNP-NC_007344̣-1105154	NC_007344	1105154	T	Uganda
SNP-NC_007344̣-1105172	NC_007344	1105172	G	Uganda
SNP-NC_007344̣-110524	NC_007344	110524	C	Uganda
SNP-NC_007344̣-1105264	NC_007344	1105264	T	Uganda
SNP-NC_007344̣-1105271	NC_007344	1105271	A	Uganda
SNP-NC_007344̣-110528	NC_007344	110528	A	Uganda
SNP-NC_007344̣-1105280	NC_007344	1105280	C	Uganda
SNP-NC_007344̣-1105293	NC_007344	1105293	G	Uganda
SNP-NC_007344̣-1105295	NC_007344	1105295	G	Uganda
SNP-NC_007344̣-1105300	NC_007344	1105300	C	Uganda
SNP-NC_007344̣-1105315	NC_007344	1105315	T	Uganda
SNP-NC_007344̣-1105318	NC_007344	1105318	C	Uganda
SNP-NC_007344̣-1105363	NC_007344	1105363	C	Uganda
SNP-NC_007344̣-1105367	NC_007344	1105367	G	Uganda
SNP-NC_007344̣-1105448	NC_007344	1105448	A	Uganda
SNP-NC_007344̣-1105497	NC_007344	1105497	A	Uganda
SNP-NC_007344̣-110550	NC_007344	110550	T	Uganda
SNP-NC_007344̣-1105519	NC_007344	1105519	C	Uganda
SNP-NC_007344̣-1105531	NC_007344	1105531	A	Uganda
SNP-NC_007344̣-1105543	NC_007344	1105543	T	Uganda
SNP-NC_007344̣-1105571	NC_007344	1105571	C	Uganda
SNP-NC_007344̣-1105967	NC_007344	1105967	T	Uganda
SNP-NC_007344̣-1106110	NC_007344	1106110	T	Uganda
SNP-NC_007344̣-1106135	NC_007344	1106135	A	Uganda
SNP-NC_007344̣-1106345	NC_007344	1106345	T	Uganda
SNP-NC_007344̣-1106384	NC_007344	1106384	C	Uganda
SNP-NC_007344̣-1106434	NC_007344	1106434	A	Uganda
SNP-NC_007344̣-1106513	NC_007344	1106513	T	Uganda
SNP-NC_007344̣-1106515	NC_007344	1106515	T	Uganda
SNP-NC_007344̣-1106526	NC_007344	1106526	G	Uganda
SNP-NC_007344̣-1106528	NC_007344	1106528	T	Uganda
SNP-NC_007344̣-110655	NC_007344	110655	G	Uganda
SNP-NC_007344̣-110661	NC_007344	110661	T	Uganda
SNP-NC_007344̣-1106667	NC_007344	1106667	A	Uganda
SNP-NC_007344̣-1106669	NC_007344	1106669	T	Uganda
SNP-NC_007344̣-1106680	NC_007344	1106680	G	Uganda
SNP-NC_007344̣-1106699	NC_007344	1106699	G	Uganda
SNP-NC_007344̣-1106723	NC_007344	1106723	T	Uganda
SNP-NC_007344̣-110678	NC_007344	110678	G	Uganda
SNP-NC_007344̣-1106816	NC_007344	1106816	A	Uganda
SNP-NC_007344̣-1106859	NC_007344	1106859	T	Uganda
SNP-NC_007344̣-1106865	NC_007344	1106865	A	Uganda
SNP-NC_007344̣-110691	NC_007344	110691	G	Uganda
SNP-NC_007344̣-1106925	NC_007344	1106925	A	Uganda
SNP-NC_007344̣-1106943	NC_007344	1106943	G	Uganda
SNP-NC_007344̣-1107036	NC_007344	1107036	C	Uganda
SNP-NC_007344̣-1107054	NC_007344	1107054	T	Uganda
SNP-NC_007344̣-1107066	NC_007344	1107066	C	Uganda
SNP-NC_007344̣-1107156	NC_007344	1107156	T	Uganda
SNP-NC_007344̣-1107163	NC_007344	1107163	A	Uganda
SNP-NC_007344̣-1107174	NC_007344	1107174	T	Uganda
SNP-NC_007344̣-1107228	NC_007344	1107228	C	Uganda
SNP-NC_007344̣-1107355	NC_007344	1107355	G	Uganda
SNP-NC_007344̣-1107447	NC_007344	1107447	A	Uganda
SNP-NC_007344̣-110746	NC_007344	110746	T	Uganda
SNP-NC_007344̣-1107517	NC_007344	1107517	T	Uganda
SNP-NC_007344̣-1107540	NC_007344	1107540	T	Uganda
SNP-NC_007344̣-1107612	NC_007344	1107612	G	Uganda
SNP-NC_007344̣-1107615	NC_007344	1107615	T	Uganda
SNP-NC_007344̣-1107753	NC_007344	1107753	A	Uganda
SNP-NC_007344̣-1108098	NC_007344	1108098	T	Uganda
SNP-NC_007344̣-1108110	NC_007344	1108110	T	Uganda
SNP-NC_007344̣-1108227	NC_007344	1108227	T	Uganda
SNP-NC_007344̣-1108243	NC_007344	1108243	T	Uganda
SNP-NC_007344̣-1108509	NC_007344	1108509	T	Uganda
SNP-NC_007344̣-1108521	NC_007344	1108521	T	Uganda
SNP-NC_007344̣-1108524	NC_007344	1108524	A	Uganda
SNP-NC_007344̣-1108560	NC_007344	1108560	C	Uganda
SNP-NC_007344̣-1108664	NC_007344	1108664	G	Uganda
SNP-NC_007344̣-1108677	NC_007344	1108677	G	Uganda
SNP-NC_007344̣-110868	NC_007344	110868	G	Uganda
SNP-NC_007344̣-1108939	NC_007344	1108939	A	Uganda
SNP-NC_007344̣-1108944	NC_007344	1108944	G	Uganda
SNP-NC_007344̣-1109109	NC_007344	1109109	G	Uganda
SNP-NC_007344̣-1109177	NC_007344	1109177	T	Uganda
SNP-NC_007344̣-1109244	NC_007344	1109244	C	Uganda
SNP-NC_007344̣-1109415	NC_007344	1109415	T	Uganda
SNP-NC_007344̣-1109514	NC_007344	1109514	T	Uganda
SNP-NC_007344̣-1109531	NC_007344	1109531	G	Uganda
SNP-NC_007344̣-1109533	NC_007344	1109533	A	Uganda
SNP-NC_007344̣-1109583	NC_007344	1109583	A	Uganda
SNP-NC_007344̣-1109587	NC_007344	1109587	G	Uganda
SNP-NC_007344̣-1109658	NC_007344	1109658	T	Uganda
SNP-NC_007344̣-1109674	NC_007344	1109674	T	Uganda
SNP-NC_007344̣-1109695	NC_007344	1109695	G	Uganda
SNP-NC_007344̣-1109795	NC_007344	1109795	G	Uganda
SNP-NC_007344̣-1109798	NC_007344	1109798	G	Uganda
SNP-NC_007344̣-1109826	NC_007344	1109826	A	Uganda
SNP-NC_007344̣-1110270	NC_007344	1110270	A	Muguga
SNP-NC_007344̣-1110285	NC_007344	1110285	A	Muguga
SNP-NC_007344̣-1110309	NC_007344	1110309	A	Uganda
SNP-NC_007344̣-1110319	NC_007344	1110319	T	Uganda
SNP-NC_007344̣-111037	NC_007344	111037	A	Uganda
SNP-NC_007344̣-1110540	NC_007344	1110540	C	Uganda
SNP-NC_007344̣-1110570	NC_007344	1110570	C	Uganda
SNP-NC_007344̣-1110608	NC_007344	1110608	T	Uganda
SNP-NC_007344̣-1110633	NC_007344	1110633	G	Uganda
SNP-NC_007344̣-1110650	NC_007344	1110650	A	Uganda
SNP-NC_007344̣-1110653	NC_007344	1110653	A	Uganda
SNP-NC_007344̣-1110655	NC_007344	1110655	A	Uganda
SNP-NC_007344̣-1110695	NC_007344	1110695	A	Uganda
SNP-NC_007344̣-1110709	NC_007344	1110709	G	Uganda
SNP-NC_007344̣-1110740	NC_007344	1110740	C	Uganda
SNP-NC_007344̣-1110749	NC_007344	1110749	G	Uganda
SNP-NC_007344̣-1110949	NC_007344	1110949	T	Uganda
SNP-NC_007344̣-1110953	NC_007344	1110953	A	Uganda
SNP-NC_007344̣-1111111	NC_007344	1111111	G	Uganda
SNP-NC_007344̣-111112	NC_007344	111112	C	Uganda
SNP-NC_007344̣-1111510	NC_007344	1111510	A	Uganda
SNP-NC_007344̣-111184	NC_007344	111184	C	Uganda
SNP-NC_007344̣-111190	NC_007344	111190	T	Uganda
SNP-NC_007344̣-111192	NC_007344	111192	G	Uganda
SNP-NC_007344̣-1111926	NC_007344	1111926	G	Uganda
SNP-NC_007344̣-1111984	NC_007344	1111984	T	Uganda
SNP-NC_007344̣-1111993	NC_007344	1111993	A	Uganda
SNP-NC_007344̣-1112198	NC_007344	1112198	G	Uganda
SNP-NC_007344̣-1112351	NC_007344	1112351	G	Uganda
SNP-NC_007344̣-1112544	NC_007344	1112544	A	Uganda
SNP-NC_007344̣-111284	NC_007344	111284	G	Uganda
SNP-NC_007344̣-1113066	NC_007344	1113066	G	Uganda
SNP-NC_007344̣-111322	NC_007344	111322	T	Uganda
SNP-NC_007344̣-1113319	NC_007344	1113319	A	Uganda
SNP-NC_007344̣-1113343	NC_007344	1113343	G	Uganda
SNP-NC_007344̣-1113421	NC_007344	1113421	C	Uganda
SNP-NC_007344̣-111344	NC_007344	111344	A	Uganda
SNP-NC_007344̣-1113480	NC_007344	1113480	A	Uganda
SNP-NC_007344̣-1113488	NC_007344	1113488	A	Uganda
SNP-NC_007344̣-1113493	NC_007344	1113493	C	Uganda
SNP-NC_007344̣-1113502	NC_007344	1113502	T	Uganda
SNP-NC_007344̣-111363	NC_007344	111363	C	Uganda
SNP-NC_007344̣-1113676	NC_007344	1113676	C	Uganda
SNP-NC_007344̣-1113677	NC_007344	1113677	A	Uganda
SNP-NC_007344̣-1113704	NC_007344	1113704	A	Muguga
SNP-NC_007344̣-111384	NC_007344	111384	T	Uganda
SNP-NC_007344̣-111402	NC_007344	111402	G	Uganda
SNP-NC_007344̣-1114060	NC_007344	1114060	T	Uganda
SNP-NC_007344̣-1114084	NC_007344	1114084	T	Uganda
SNP-NC_007344̣-1114113	NC_007344	1114113	T	Uganda
SNP-NC_007344̣-111460	NC_007344	111460	T	Uganda
SNP-NC_007344̣-1114751	NC_007344	1114751	T	Muguga
SNP-NC_007344̣-1114972	NC_007344	1114972	G	Uganda
SNP-NC_007344̣-1115014	NC_007344	1115014	A	Uganda
SNP-NC_007344̣-1115025	NC_007344	1115025	T	Uganda
SNP-NC_007344̣-1115215	NC_007344	1115215	A	Uganda
SNP-NC_007344̣-111526	NC_007344	111526	T	Uganda
SNP-NC_007344̣-1115287	NC_007344	1115287	G	Uganda
SNP-NC_007344̣-1115309	NC_007344	1115309	G	Uganda
SNP-NC_007344̣-1115401	NC_007344	1115401	G	Uganda
SNP-NC_007344̣-1115455	NC_007344	1115455	A	Uganda
SNP-NC_007344̣-1115459	NC_007344	1115459	C	Uganda
SNP-NC_007344̣-1115629	NC_007344	1115629	A	Uganda
SNP-NC_007344̣-1115641	NC_007344	1115641	A	Uganda
SNP-NC_007344̣-1115688	NC_007344	1115688	A	Uganda
SNP-NC_007344̣-111601	NC_007344	111601	C	Uganda
SNP-NC_007344̣-1116130	NC_007344	1116130	C	Uganda
SNP-NC_007344̣-1116172	NC_007344	1116172	T	Uganda
SNP-NC_007344̣-111625	NC_007344	111625	A	Uganda
SNP-NC_007344̣-1116414	NC_007344	1116414	A	Uganda
SNP-NC_007344̣-1116444	NC_007344	1116444	C	Uganda
SNP-NC_007344̣-1116521	NC_007344	1116521	A	Uganda
SNP-NC_007344̣-1116522	NC_007344	1116522	C	Uganda
SNP-NC_007344̣-1116534	NC_007344	1116534	C	Uganda
SNP-NC_007344̣-1116600	NC_007344	1116600	A	Uganda
SNP-NC_007344̣-1116767	NC_007344	1116767	C	Uganda
SNP-NC_007344̣-1116770	NC_007344	1116770	T	Uganda
SNP-NC_007344̣-1116777	NC_007344	1116777	C	Uganda
SNP-NC_007344̣-1116861	NC_007344	1116861	T	Uganda
SNP-NC_007344̣-1116902	NC_007344	1116902	A	Uganda
SNP-NC_007344̣-1116991	NC_007344	1116991	C	Uganda
SNP-NC_007344̣-1117007	NC_007344	1117007	A	Uganda
SNP-NC_007344̣-1117019	NC_007344	1117019	G	Uganda
SNP-NC_007344̣-1117059	NC_007344	1117059	G	Uganda
SNP-NC_007344̣-1117062	NC_007344	1117062	G	Uganda
SNP-NC_007344̣-1117081	NC_007344	1117081	T	Uganda
SNP-NC_007344̣-1117084	NC_007344	1117084	G	Uganda
SNP-NC_007344̣-1117130	NC_007344	1117130	T	Uganda
SNP-NC_007344̣-1117252	NC_007344	1117252	T	Uganda
SNP-NC_007344̣-1117271	NC_007344	1117271	A	Uganda
SNP-NC_007344̣-1117298	NC_007344	1117298	C	Uganda
SNP-NC_007344̣-1117310	NC_007344	1117310	T	Uganda
SNP-NC_007344̣-111736	NC_007344	111736	A	Uganda
SNP-NC_007344̣-1117410	NC_007344	1117410	T	Uganda
SNP-NC_007344̣-1117463	NC_007344	1117463	C	Uganda
SNP-NC_007344̣-1117473	NC_007344	1117473	T	Uganda
SNP-NC_007344̣-1117532	NC_007344	1117532	T	Uganda
SNP-NC_007344̣-1117553	NC_007344	1117553	G	Uganda
SNP-NC_007344̣-1117679	NC_007344	1117679	T	Uganda
SNP-NC_007344̣-1117685	NC_007344	1117685	C	Uganda
SNP-NC_007344̣-1117687	NC_007344	1117687	C	Uganda
SNP-NC_007344̣-1117694	NC_007344	1117694	C	Uganda
SNP-NC_007344̣-1117695	NC_007344	1117695	A	Uganda
SNP-NC_007344̣-1117701	NC_007344	1117701	T	Uganda
SNP-NC_007344̣-1117715	NC_007344	1117715	G	Uganda
SNP-NC_007344̣-1117730	NC_007344	1117730	T	Uganda
SNP-NC_007344̣-1117756	NC_007344	1117756	C	Uganda
SNP-NC_007344̣-1117769	NC_007344	1117769	C	Uganda
SNP-NC_007344̣-1117825	NC_007344	1117825	T	Uganda
SNP-NC_007344̣-1117880	NC_007344	1117880	G	Uganda
SNP-NC_007344̣-111817	NC_007344	111817	C	Uganda
SNP-NC_007344̣-1118198	NC_007344	1118198	A	Uganda
SNP-NC_007344̣-111844	NC_007344	111844	G	Uganda
SNP-NC_007344̣-111850	NC_007344	111850	A	Uganda
SNP-NC_007344̣-111891	NC_007344	111891	A	Uganda
SNP-NC_007344̣-111903	NC_007344	111903	G	Uganda
SNP-NC_007344̣-111904	NC_007344	111904	C	Uganda
SNP-NC_007344̣-1119107	NC_007344	1119107	A	Uganda
SNP-NC_007344̣-111913	NC_007344	111913	G	Uganda
SNP-NC_007344̣-1119158	NC_007344	1119158	C	Uganda
SNP-NC_007344̣-1119161	NC_007344	1119161	C	Uganda
SNP-NC_007344̣-1119266	NC_007344	1119266	T	Uganda
SNP-NC_007344̣-1119390	NC_007344	1119390	G	Uganda
SNP-NC_007344̣-1119422	NC_007344	1119422	T	Uganda
SNP-NC_007344̣-1119427	NC_007344	1119427	A	Uganda
SNP-NC_007344̣-1119431	NC_007344	1119431	G	Uganda
SNP-NC_007344̣-111949	NC_007344	111949	A	Uganda
SNP-NC_007344̣-1119845	NC_007344	1119845	T	Uganda
SNP-NC_007344̣-1119878	NC_007344	1119878	A	Uganda
SNP-NC_007344̣-1119932	NC_007344	1119932	C	Uganda
SNP-NC_007344̣-1119987	NC_007344	1119987	C	Uganda
SNP-NC_007344̣-1120019	NC_007344	1120019	A	Uganda
SNP-NC_007344̣-1120025	NC_007344	1120025	C	Uganda
SNP-NC_007344̣-1120032	NC_007344	1120032	A	Uganda
SNP-NC_007344̣-1120190	NC_007344	1120190	C	Uganda
SNP-NC_007344̣-1120208	NC_007344	1120208	A	Uganda
SNP-NC_007344̣-1120661	NC_007344	1120661	T	Uganda
SNP-NC_007344̣-1120664	NC_007344	1120664	C	Uganda
SNP-NC_007344̣-1120671	NC_007344	1120671	G	Uganda
SNP-NC_007344̣-1120676	NC_007344	1120676	G	Uganda
SNP-NC_007344̣-1120680	NC_007344	1120680	C	Uganda
SNP-NC_007344̣-1120766	NC_007344	1120766	A	Uganda
SNP-NC_007344̣-112078	NC_007344	112078	G	Uganda
SNP-NC_007344̣-1120794	NC_007344	1120794	G	Uganda
SNP-NC_007344̣-1120800	NC_007344	1120800	G	Uganda
SNP-NC_007344̣-1120928	NC_007344	1120928	C	Uganda
SNP-NC_007344̣-1120934	NC_007344	1120934	G	Uganda
SNP-NC_007344̣-1120937	NC_007344	1120937	A	Uganda
SNP-NC_007344̣-1120938	NC_007344	1120938	G	Uganda
SNP-NC_007344̣-112111	NC_007344	112111	A	Uganda
SNP-NC_007344̣-1121117	NC_007344	1121117	G	Uganda
SNP-NC_007344̣-112120	NC_007344	112120	A	Uganda
SNP-NC_007344̣-112126	NC_007344	112126	A	Uganda
SNP-NC_007344̣-1121266	NC_007344	1121266	T	Uganda
SNP-NC_007344̣-1121308	NC_007344	1121308	A	Uganda
SNP-NC_007344̣-1121339	NC_007344	1121339	T	Uganda
SNP-NC_007344̣-112134	NC_007344	112134	A	Uganda
SNP-NC_007344̣-1121352	NC_007344	1121352	G	Uganda
SNP-NC_007344̣-1121354	NC_007344	1121354	T	Uganda
SNP-NC_007344̣-1121360	NC_007344	1121360	C	Uganda
SNP-NC_007344̣-112138	NC_007344	112138	A	Uganda
SNP-NC_007344̣-1121463	NC_007344	1121463	C	Uganda
SNP-NC_007344̣-1121495	NC_007344	1121495	G	Uganda
SNP-NC_007344̣-1121496	NC_007344	1121496	C	Uganda
SNP-NC_007344̣-1121795	NC_007344	1121795	A	Uganda
SNP-NC_007344̣-1121798	NC_007344	1121798	C	Uganda
SNP-NC_007344̣-1121807	NC_007344	1121807	C	Muguga
SNP-NC_007344̣-1121831	NC_007344	1121831	G	Uganda
SNP-NC_007344̣-1122098	NC_007344	1122098	T	Uganda
SNP-NC_007344̣-1122416	NC_007344	1122416	T	Uganda
SNP-NC_007344̣-1122423	NC_007344	1122423	T	Muguga
SNP-NC_007344̣-112244	NC_007344	112244	C	Uganda
SNP-NC_007344̣-112291	NC_007344	112291	G	Uganda
SNP-NC_007344̣-112329	NC_007344	112329	T	Uganda
SNP-NC_007344̣-112348	NC_007344	112348	A	Uganda
SNP-NC_007344̣-112363	NC_007344	112363	G	Uganda
SNP-NC_007344̣-112406	NC_007344	112406	T	Uganda
SNP-NC_007344̣-112442	NC_007344	112442	T	Uganda
SNP-NC_007344̣-1124469	NC_007344	1124469	C	Uganda
SNP-NC_007344̣-1124474	NC_007344	1124474	C	Uganda
SNP-NC_007344̣-1124498	NC_007344	1124498	A	Uganda
SNP-NC_007344̣-1124516	NC_007344	1124516	T	Uganda
SNP-NC_007344̣-1124536	NC_007344	1124536	C	Uganda
SNP-NC_007344̣-1124540	NC_007344	1124540	T	Uganda
SNP-NC_007344̣-1124549	NC_007344	1124549	G	Uganda
SNP-NC_007344̣-1124609	NC_007344	1124609	C	Uganda
SNP-NC_007344̣-1124642	NC_007344	1124642	T	Uganda
SNP-NC_007344̣-1124681	NC_007344	1124681	T	Uganda
SNP-NC_007344̣-1124726	NC_007344	1124726	C	Uganda
SNP-NC_007344̣-112474	NC_007344	112474	A	Uganda
SNP-NC_007344̣-1124913	NC_007344	1124913	G	Uganda
SNP-NC_007344̣-1125088	NC_007344	1125088	C	Uganda
SNP-NC_007344̣-1125126	NC_007344	1125126	A	Uganda
SNP-NC_007344̣-1125161	NC_007344	1125161	G	Uganda
SNP-NC_007344̣-1125203	NC_007344	1125203	C	Uganda
SNP-NC_007344̣-1125215	NC_007344	1125215	A	Uganda
SNP-NC_007344̣-112525	NC_007344	112525	C	Uganda
SNP-NC_007344̣-1125283	NC_007344	1125283	T	Uganda
SNP-NC_007344̣-1125309	NC_007344	1125309	A	Uganda
SNP-NC_007344̣-1125318	NC_007344	1125318	G	Uganda
SNP-NC_007344̣-1125329	NC_007344	1125329	A	Uganda
SNP-NC_007344̣-1125339	NC_007344	1125339	C	Uganda
SNP-NC_007344̣-112543	NC_007344	112543	C	Uganda
SNP-NC_007344̣-112555	NC_007344	112555	C	Uganda
SNP-NC_007344̣-112559	NC_007344	112559	A	Uganda
SNP-NC_007344̣-112563	NC_007344	112563	T	Uganda
SNP-NC_007344̣-112603	NC_007344	112603	G	Uganda
SNP-NC_007344̣-1126187	NC_007344	1126187	T	Uganda
SNP-NC_007344̣-1126193	NC_007344	1126193	C	Uganda
SNP-NC_007344̣-1126283	NC_007344	1126283	T	Muguga
SNP-NC_007344̣-1126307	NC_007344	1126307	C	Uganda
SNP-NC_007344̣-1126437	NC_007344	1126437	A	Muguga
SNP-NC_007344̣-1126448	NC_007344	1126448	C	Muguga
SNP-NC_007344̣-1126469	NC_007344	1126469	T	Uganda
SNP-NC_007344̣-1126483	NC_007344	1126483	G	Muguga
SNP-NC_007344̣-112684	NC_007344	112684	A	Uganda
SNP-NC_007344̣-1127493	NC_007344	1127493	T	Uganda
SNP-NC_007344̣-1127517	NC_007344	1127517	G	Uganda
SNP-NC_007344̣-1127524	NC_007344	1127524	G	Uganda
SNP-NC_007344̣-112766	NC_007344	112766	A	Uganda
SNP-NC_007344̣-112771	NC_007344	112771	T	Uganda
SNP-NC_007344̣-1127713	NC_007344	1127713	G	Uganda
SNP-NC_007344̣-1127723	NC_007344	1127723	T	Uganda
SNP-NC_007344̣-1127728	NC_007344	1127728	A	Uganda
SNP-NC_007344̣-1127800	NC_007344	1127800	A	Uganda
SNP-NC_007344̣-1127831	NC_007344	1127831	T	Uganda
SNP-NC_007344̣-1127852	NC_007344	1127852	C	Uganda
SNP-NC_007344̣-1127856	NC_007344	1127856	T	Uganda
SNP-NC_007344̣-1127888	NC_007344	1127888	C	Uganda
SNP-NC_007344̣-1127899	NC_007344	1127899	C	Uganda
SNP-NC_007344̣-1127909	NC_007344	1127909	C	Uganda
SNP-NC_007344̣-1127924	NC_007344	1127924	G	Uganda
SNP-NC_007344̣-1129534	NC_007344	1129534	C	Uganda
SNP-NC_007344̣-1129637	NC_007344	1129637	T	Uganda
SNP-NC_007344̣-1129871	NC_007344	1129871	T	Uganda
SNP-NC_007344̣-1129899	NC_007344	1129899	T	Uganda
SNP-NC_007344̣-112991	NC_007344	112991	A	Uganda
SNP-NC_007344̣-1129964	NC_007344	1129964	G	Uganda
SNP-NC_007344̣-1129997	NC_007344	1129997	T	Uganda
SNP-NC_007344̣-1130006	NC_007344	1130006	C	Uganda
SNP-NC_007344̣-1130316	NC_007344	1130316	T	Uganda
SNP-NC_007344̣-113032	NC_007344	113032	A	Uganda
SNP-NC_007344̣-1130411	NC_007344	1130411	C	Uganda
SNP-NC_007344̣-1130516	NC_007344	1130516	G	Uganda
SNP-NC_007344̣-1130577	NC_007344	1130577	A	Uganda
SNP-NC_007344̣-1130689	NC_007344	1130689	G	Uganda
SNP-NC_007344̣-1130692	NC_007344	1130692	G	Uganda
SNP-NC_007344̣-113071	NC_007344	113071	T	Uganda
SNP-NC_007344̣-1130795	NC_007344	1130795	T	Uganda
SNP-NC_007344̣-1130818	NC_007344	1130818	A	Uganda
SNP-NC_007344̣-1130929	NC_007344	1130929	T	Muguga
SNP-NC_007344̣-113098	NC_007344	113098	T	Uganda
SNP-NC_007344̣-1131001	NC_007344	1131001	A	Uganda
SNP-NC_007344̣-1131109	NC_007344	1131109	G	Uganda
SNP-NC_007344̣-1131112	NC_007344	1131112	T	Uganda
SNP-NC_007344̣-1131187	NC_007344	1131187	C	Uganda
SNP-NC_007344̣-1131190	NC_007344	1131190	A	Uganda
SNP-NC_007344̣-1131199	NC_007344	1131199	A	Uganda
SNP-NC_007344̣-113121	NC_007344	113121	A	Uganda
SNP-NC_007344̣-1131246	NC_007344	1131246	G	Uganda
SNP-NC_007344̣-1131255	NC_007344	1131255	A	Uganda
SNP-NC_007344̣-1131277	NC_007344	1131277	G	Uganda
SNP-NC_007344̣-1131293	NC_007344	1131293	T	Uganda
SNP-NC_007344̣-1131315	NC_007344	1131315	C	Uganda
SNP-NC_007344̣-1131325	NC_007344	1131325	G	Uganda
SNP-NC_007344̣-113137	NC_007344	113137	C	Uganda
SNP-NC_007344̣-1131415	NC_007344	1131415	G	Uganda
SNP-NC_007344̣-1131423	NC_007344	1131423	C	Uganda
SNP-NC_007344̣-1131474	NC_007344	1131474	T	Uganda
SNP-NC_007344̣-1131508	NC_007344	1131508	G	Uganda
SNP-NC_007344̣-1131516	NC_007344	1131516	G	Muguga
SNP-NC_007344̣-1131542	NC_007344	1131542	A	Uganda
SNP-NC_007344̣-1131569	NC_007344	1131569	T	Uganda
SNP-NC_007344̣-1131582	NC_007344	1131582	T	Uganda
SNP-NC_007344̣-1131615	NC_007344	1131615	A	Uganda
SNP-NC_007344̣-1131639	NC_007344	1131639	C	Uganda
SNP-NC_007344̣-113164	NC_007344	113164	T	Uganda
SNP-NC_007344̣-1131694	NC_007344	1131694	T	Uganda
SNP-NC_007344̣-1131733	NC_007344	1131733	A	Uganda
SNP-NC_007344̣-1131851	NC_007344	1131851	A	Uganda
SNP-NC_007344̣-1131853	NC_007344	1131853	A	Uganda
SNP-NC_007344̣-1131938	NC_007344	1131938	A	Uganda
SNP-NC_007344̣-1132091	NC_007344	1132091	A	Uganda
SNP-NC_007344̣-1132097	NC_007344	1132097	A	Uganda
SNP-NC_007344̣-1132156	NC_007344	1132156	A	Uganda
SNP-NC_007344̣-1132177	NC_007344	1132177	T	Uganda
SNP-NC_007344̣-113218	NC_007344	113218	G	Uganda
SNP-NC_007344̣-1132180	NC_007344	1132180	C	Uganda
SNP-NC_007344̣-1132197	NC_007344	1132197	C	Uganda
SNP-NC_007344̣-1132214	NC_007344	1132214	A	Uganda
SNP-NC_007344̣-1132232	NC_007344	1132232	T	Uganda
SNP-NC_007344̣-1132234	NC_007344	1132234	A	Uganda
SNP-NC_007344̣-1132273	NC_007344	1132273	C	Uganda
SNP-NC_007344̣-1132283	NC_007344	1132283	G	Uganda
SNP-NC_007344̣-1132331	NC_007344	1132331	T	Uganda
SNP-NC_007344̣-1132412	NC_007344	1132412	C	Uganda
SNP-NC_007344̣-113251	NC_007344	113251	T	Uganda
SNP-NC_007344̣-1132525	NC_007344	1132525	G	Uganda
SNP-NC_007344̣-1132660	NC_007344	1132660	T	Uganda
SNP-NC_007344̣-1132672	NC_007344	1132672	T	Uganda
SNP-NC_007344̣-1132677	NC_007344	1132677	C	Uganda
SNP-NC_007344̣-1132682	NC_007344	1132682	A	Uganda
SNP-NC_007344̣-1132693	NC_007344	1132693	T	Uganda
SNP-NC_007344̣-1132698	NC_007344	1132698	C	Uganda
SNP-NC_007344̣-1132703	NC_007344	1132703	A	Uganda
SNP-NC_007344̣-1132723	NC_007344	1132723	A	Muguga
SNP-NC_007344̣-1132735	NC_007344	1132735	T	Uganda
SNP-NC_007344̣-1132740	NC_007344	1132740	C	Uganda
SNP-NC_007344̣-1132745	NC_007344	1132745	A	Uganda
SNP-NC_007344̣-1132756	NC_007344	1132756	T	Uganda
SNP-NC_007344̣-1132761	NC_007344	1132761	C	Uganda
SNP-NC_007344̣-1132766	NC_007344	1132766	A	Uganda
SNP-NC_007344̣-1132800	NC_007344	1132800	G	Uganda
SNP-NC_007344̣-1132811	NC_007344	1132811	T	Muguga
SNP-NC_007344̣-1132838	NC_007344	1132838	T	Uganda
SNP-NC_007344̣-1132948	NC_007344	1132948	C	Uganda
SNP-NC_007344̣-113320	NC_007344	113320	A	Uganda
SNP-NC_007344̣-1133210	NC_007344	1133210	A	Uganda
SNP-NC_007344̣-1133216	NC_007344	1133216	G	Uganda
SNP-NC_007344̣-1133278	NC_007344	1133278	T	Uganda
SNP-NC_007344̣-113344	NC_007344	113344	C	Uganda
SNP-NC_007344̣-1133572	NC_007344	1133572	C	Uganda
SNP-NC_007344̣-1133619	NC_007344	1133619	T	Uganda
SNP-NC_007344̣-1133763	NC_007344	1133763	A	Uganda
SNP-NC_007344̣-1133872	NC_007344	1133872	T	Uganda
SNP-NC_007344̣-1133914	NC_007344	1133914	A	Uganda
SNP-NC_007344̣-1133920	NC_007344	1133920	G	Uganda
SNP-NC_007344̣-113407	NC_007344	113407	T	Uganda
SNP-NC_007344̣-1134174	NC_007344	1134174	C	Uganda
SNP-NC_007344̣-1134185	NC_007344	1134185	A	Uganda
SNP-NC_007344̣-1134458	NC_007344	1134458	C	Uganda
SNP-NC_007344̣-1134464	NC_007344	1134464	C	Uganda
SNP-NC_007344̣-1134473	NC_007344	1134473	C	Uganda
SNP-NC_007344̣-1134476	NC_007344	1134476	C	Uganda
SNP-NC_007344̣-1134525	NC_007344	1134525	T	Uganda
SNP-NC_007344̣-1134644	NC_007344	1134644	C	Uganda
SNP-NC_007344̣-1134650	NC_007344	1134650	A	Uganda
SNP-NC_007344̣-1134720	NC_007344	1134720	A	Uganda
SNP-NC_007344̣-113475	NC_007344	113475	A	Uganda
SNP-NC_007344̣-1134809	NC_007344	1134809	C	Uganda
SNP-NC_007344̣-1134954	NC_007344	1134954	A	Muguga
SNP-NC_007344̣-1134980	NC_007344	1134980	T	Muguga
SNP-NC_007344̣-1134995	NC_007344	1134995	T	Muguga
SNP-NC_007344̣-1134998	NC_007344	1134998	C	Muguga
SNP-NC_007344̣-1135115	NC_007344	1135115	G	Uganda
SNP-NC_007344̣-1135119	NC_007344	1135119	A	Uganda
SNP-NC_007344̣-1135135	NC_007344	1135135	A	Uganda
SNP-NC_007344̣-1135348	NC_007344	1135348	C	Uganda
SNP-NC_007344̣-1135464	NC_007344	1135464	A	Uganda
SNP-NC_007344̣-1135635	NC_007344	1135635	A	Uganda
SNP-NC_007344̣-1135655	NC_007344	1135655	A	Uganda
SNP-NC_007344̣-1135731	NC_007344	1135731	A	Uganda
SNP-NC_007344̣-1135760	NC_007344	1135760	T	Uganda
SNP-NC_007344̣-113582	NC_007344	113582	T	Uganda
SNP-NC_007344̣-1135860	NC_007344	1135860	A	Uganda
SNP-NC_007344̣-1135863	NC_007344	1135863	A	Uganda
SNP-NC_007344̣-1135869	NC_007344	1135869	G	Uganda
SNP-NC_007344̣-1135875	NC_007344	1135875	C	Uganda
SNP-NC_007344̣-1135897	NC_007344	1135897	C	Uganda
SNP-NC_007344̣-113596	NC_007344	113596	G	Uganda
SNP-NC_007344̣-113597	NC_007344	113597	T	Uganda
SNP-NC_007344̣-1136049	NC_007344	1136049	A	Uganda
SNP-NC_007344̣-1136103	NC_007344	1136103	C	Uganda
SNP-NC_007344̣-1136185	NC_007344	1136185	T	Uganda
SNP-NC_007344̣-1136193	NC_007344	1136193	A	Uganda
SNP-NC_007344̣-113669	NC_007344	113669	T	Uganda
SNP-NC_007344̣-113679	NC_007344	113679	G	Uganda
SNP-NC_007344̣-1137292	NC_007344	1137292	T	Uganda
SNP-NC_007344̣-1137614	NC_007344	1137614	G	Uganda
SNP-NC_007344̣-1137644	NC_007344	1137644	T	Uganda
SNP-NC_007344̣-1137677	NC_007344	1137677	T	Uganda
SNP-NC_007344̣-1137782	NC_007344	1137782	A	Uganda
SNP-NC_007344̣-1137911	NC_007344	1137911	C	Uganda
SNP-NC_007344̣-1138139	NC_007344	1138139	G	Muguga
SNP-NC_007344̣-1138140	NC_007344	1138140	A	Muguga
SNP-NC_007344̣-1138187	NC_007344	1138187	C	Uganda
SNP-NC_007344̣-1138197	NC_007344	1138197	A	Uganda
SNP-NC_007344̣-1138219	NC_007344	1138219	A	Uganda
SNP-NC_007344̣-113822	NC_007344	113822	G	Uganda
SNP-NC_007344̣-1138222	NC_007344	1138222	C	Uganda
SNP-NC_007344̣-1138353	NC_007344	1138353	T	Uganda
SNP-NC_007344̣-1138455	NC_007344	1138455	T	Uganda
SNP-NC_007344̣-1138468	NC_007344	1138468	G	Uganda
SNP-NC_007344̣-1138477	NC_007344	1138477	A	Uganda
SNP-NC_007344̣-1138480	NC_007344	1138480	C	Uganda
SNP-NC_007344̣-1138485	NC_007344	1138485	A	Uganda
SNP-NC_007344̣-1138506	NC_007344	1138506	T	Uganda
SNP-NC_007344̣-1138534	NC_007344	1138534	A	Uganda
SNP-NC_007344̣-1138555	NC_007344	1138555	G	Uganda
SNP-NC_007344̣-1138742	NC_007344	1138742	A	Uganda
SNP-NC_007344̣-113877	NC_007344	113877	G	Uganda
SNP-NC_007344̣-1138985	NC_007344	1138985	A	Uganda
SNP-NC_007344̣-1139046	NC_007344	1139046	A	Uganda
SNP-NC_007344̣-1139057	NC_007344	1139057	G	Uganda
SNP-NC_007344̣-1139122	NC_007344	1139122	C	Uganda
SNP-NC_007344̣-1139129	NC_007344	1139129	A	Uganda
SNP-NC_007344̣-1139134	NC_007344	1139134	C	Uganda
SNP-NC_007344̣-113939	NC_007344	113939	C	Uganda
SNP-NC_007344̣-113951	NC_007344	113951	A	Uganda
SNP-NC_007344̣-114023	NC_007344	114023	C	Uganda
SNP-NC_007344̣-114024	NC_007344	114024	A	Uganda
SNP-NC_007344̣-1140285	NC_007344	1140285	G	Uganda
SNP-NC_007344̣-1140290	NC_007344	1140290	G	Uganda
SNP-NC_007344̣-1140303	NC_007344	1140303	C	Uganda
SNP-NC_007344̣-1140340	NC_007344	1140340	C	Uganda
SNP-NC_007344̣-1140372	NC_007344	1140372	G	Uganda
SNP-NC_007344̣-114039	NC_007344	114039	A	Uganda
SNP-NC_007344̣-1140417	NC_007344	1140417	T	Uganda
SNP-NC_007344̣-1140431	NC_007344	1140431	A	Uganda
SNP-NC_007344̣-1140436	NC_007344	1140436	C	Uganda
SNP-NC_007344̣-1140457	NC_007344	1140457	T	Uganda
SNP-NC_007344̣-1140507	NC_007344	1140507	T	Uganda
SNP-NC_007344̣-1140531	NC_007344	1140531	A	Uganda
SNP-NC_007344̣-1140637	NC_007344	1140637	T	Uganda
SNP-NC_007344̣-1140652	NC_007344	1140652	T	Uganda
SNP-NC_007344̣-1140653	NC_007344	1140653	A	Uganda
SNP-NC_007344̣-1140665	NC_007344	1140665	T	Uganda
SNP-NC_007344̣-1140713	NC_007344	1140713	G	Uganda
SNP-NC_007344̣-1140741	NC_007344	1140741	A	Uganda
SNP-NC_007344̣-1140777	NC_007344	1140777	G	Uganda
SNP-NC_007344̣-114113	NC_007344	114113	G	Uganda
SNP-NC_007344̣-1141168	NC_007344	1141168	T	Uganda
SNP-NC_007344̣-1141169	NC_007344	1141169	C	Uganda
SNP-NC_007344̣-1141176	NC_007344	1141176	T	Uganda
SNP-NC_007344̣-1141191	NC_007344	1141191	T	Uganda
SNP-NC_007344̣-1141660	NC_007344	1141660	T	Uganda
SNP-NC_007344̣-1141705	NC_007344	1141705	T	Uganda
SNP-NC_007344̣-1141723	NC_007344	1141723	T	Uganda
SNP-NC_007344̣-1141756	NC_007344	1141756	C	Uganda
SNP-NC_007344̣-1141818	NC_007344	1141818	T	Uganda
SNP-NC_007344̣-1141823	NC_007344	1141823	G	Uganda
SNP-NC_007344̣-1141934	NC_007344	1141934	A	Uganda
SNP-NC_007344̣-1141948	NC_007344	1141948	T	Uganda
SNP-NC_007344̣-1141996	NC_007344	1141996	A	Uganda
SNP-NC_007344̣-1142002	NC_007344	1142002	C	Uganda
SNP-NC_007344̣-1142323	NC_007344	1142323	T	Uganda
SNP-NC_007344̣-1142341	NC_007344	1142341	A	Uganda
SNP-NC_007344̣-114236	NC_007344	114236	A	Uganda
SNP-NC_007344̣-1142368	NC_007344	1142368	C	Uganda
SNP-NC_007344̣-114237	NC_007344	114237	T	Uganda
SNP-NC_007344̣-1142383	NC_007344	1142383	T	Uganda
SNP-NC_007344̣-1142401	NC_007344	1142401	T	Uganda
SNP-NC_007344̣-1142410	NC_007344	1142410	T	Uganda
SNP-NC_007344̣-1142414	NC_007344	1142414	C	Uganda
SNP-NC_007344̣-1142416	NC_007344	1142416	G	Uganda
SNP-NC_007344̣-1142423	NC_007344	1142423	C	Uganda
SNP-NC_007344̣-1142433	NC_007344	1142433	C	Uganda
SNP-NC_007344̣-1142518	NC_007344	1142518	G	Uganda
SNP-NC_007344̣-1142530	NC_007344	1142530	A	Uganda
SNP-NC_007344̣-1142533	NC_007344	1142533	G	Uganda
SNP-NC_007344̣-114254	NC_007344	114254	G	Uganda
SNP-NC_007344̣-1142581	NC_007344	1142581	A	Uganda
SNP-NC_007344̣-1142629	NC_007344	1142629	A	Uganda
SNP-NC_007344̣-114276	NC_007344	114276	G	Uganda
SNP-NC_007344̣-1143200	NC_007344	1143200	A	Uganda
SNP-NC_007344̣-1143265	NC_007344	1143265	T	Uganda
SNP-NC_007344̣-1143578	NC_007344	1143578	G	Uganda
SNP-NC_007344̣-1143614	NC_007344	1143614	A	Uganda
SNP-NC_007344̣-1143617	NC_007344	1143617	A	Uganda
SNP-NC_007344̣-1143620	NC_007344	1143620	T	Uganda
SNP-NC_007344̣-114381	NC_007344	114381	C	Uganda
SNP-NC_007344̣-1143872	NC_007344	1143872	G	Uganda
SNP-NC_007344̣-1143875	NC_007344	1143875	C	Uganda
SNP-NC_007344̣-1143884	NC_007344	1143884	A	Uganda
SNP-NC_007344̣-1144020	NC_007344	1144020	G	Uganda
SNP-NC_007344̣-1144073	NC_007344	1144073	C	Uganda
SNP-NC_007344̣-1144081	NC_007344	1144081	C	Uganda
SNP-NC_007344̣-1144092	NC_007344	1144092	A	Uganda
SNP-NC_007344̣-1144093	NC_007344	1144093	C	Uganda
SNP-NC_007344̣-1144100	NC_007344	1144100	C	Uganda
SNP-NC_007344̣-1144178	NC_007344	1144178	C	Uganda
SNP-NC_007344̣-114422	NC_007344	114422	C	Uganda
SNP-NC_007344̣-114428	NC_007344	114428	A	Uganda
SNP-NC_007344̣-114433	NC_007344	114433	A	Uganda
SNP-NC_007344̣-114483	NC_007344	114483	G	Uganda
SNP-NC_007344̣-114491	NC_007344	114491	C	Uganda
SNP-NC_007344̣-114584	NC_007344	114584	G	Uganda
SNP-NC_007344̣-114587	NC_007344	114587	A	Uganda
SNP-NC_007344̣-114594	NC_007344	114594	T	Uganda
SNP-NC_007344̣-114626	NC_007344	114626	G	Uganda
SNP-NC_007344̣-114654	NC_007344	114654	G	Uganda
SNP-NC_007344̣-114696	NC_007344	114696	C	Uganda
SNP-NC_007344̣-114717	NC_007344	114717	T	Uganda
SNP-NC_007344̣-114783	NC_007344	114783	G	Uganda
SNP-NC_007344̣-114792	NC_007344	114792	T	Uganda
SNP-NC_007344̣-114823	NC_007344	114823	C	Uganda
SNP-NC_007344̣-114852	NC_007344	114852	G	Uganda
SNP-NC_007344̣-1149315	NC_007344	1149315	A	Uganda
SNP-NC_007344̣-1149355	NC_007344	1149355	G	Uganda
SNP-NC_007344̣-1149437	NC_007344	1149437	C	Uganda
SNP-NC_007344̣-1149449	NC_007344	1149449	A	Uganda
SNP-NC_007344̣-1149459	NC_007344	1149459	A	Uganda
SNP-NC_007344̣-114948	NC_007344	114948	G	Uganda
SNP-NC_007344̣-1149530	NC_007344	1149530	C	Uganda
SNP-NC_007344̣-1149562	NC_007344	1149562	A	Uganda
SNP-NC_007344̣-115044	NC_007344	115044	A	Uganda
SNP-NC_007344̣-1151420	NC_007344	1151420	T	Uganda
SNP-NC_007344̣-1151450	NC_007344	1151450	C	Uganda
SNP-NC_007344̣-1151453	NC_007344	1151453	T	Uganda
SNP-NC_007344̣-1151456	NC_007344	1151456	T	Uganda
SNP-NC_007344̣-1151459	NC_007344	1151459	A	Uganda
SNP-NC_007344̣-1151525	NC_007344	1151525	T	Uganda
SNP-NC_007344̣-115164	NC_007344	115164	A	Uganda
SNP-NC_007344̣-1152017	NC_007344	1152017	G	Uganda
SNP-NC_007344̣-1152050	NC_007344	1152050	C	Uganda
SNP-NC_007344̣-1152066	NC_007344	1152066	A	Uganda
SNP-NC_007344̣-1152132	NC_007344	1152132	G	Uganda
SNP-NC_007344̣-115236	NC_007344	115236	C	Uganda
SNP-NC_007344̣-1153204	NC_007344	1153204	G	Uganda
SNP-NC_007344̣-1153236	NC_007344	1153236	C	Uganda
SNP-NC_007344̣-1153237	NC_007344	1153237	A	Uganda
SNP-NC_007344̣-1153259	NC_007344	1153259	G	Uganda
SNP-NC_007344̣-1153265	NC_007344	1153265	C	Uganda
SNP-NC_007344̣-1153383	NC_007344	1153383	T	Uganda
SNP-NC_007344̣-115357	NC_007344	115357	A	Uganda
SNP-NC_007344̣-115382	NC_007344	115382	G	Uganda
SNP-NC_007344̣-1154131	NC_007344	1154131	A	Muguga
SNP-NC_007344̣-1154243	NC_007344	1154243	C	Uganda
SNP-NC_007344̣-1154252	NC_007344	1154252	C	Uganda
SNP-NC_007344̣-1154259	NC_007344	1154259	T	Uganda
SNP-NC_007344̣-1154270	NC_007344	1154270	T	Uganda
SNP-NC_007344̣-1154297	NC_007344	1154297	G	Uganda
SNP-NC_007344̣-115430	NC_007344	115430	C	Uganda
SNP-NC_007344̣-1154703	NC_007344	1154703	T	Uganda
SNP-NC_007344̣-1154868	NC_007344	1154868	A	Uganda
SNP-NC_007344̣-1154895	NC_007344	1154895	G	Uganda
SNP-NC_007344̣-1154931	NC_007344	1154931	T	Uganda
SNP-NC_007344̣-115496	NC_007344	115496	A	Uganda
SNP-NC_007344̣-115502	NC_007344	115502	C	Uganda
SNP-NC_007344̣-115508	NC_007344	115508	C	Uganda
SNP-NC_007344̣-115513	NC_007344	115513	G	Uganda
SNP-NC_007344̣-115548	NC_007344	115548	A	Uganda
SNP-NC_007344̣-1155884	NC_007344	1155884	A	Uganda
SNP-NC_007344̣-1155910	NC_007344	1155910	T	Uganda
SNP-NC_007344̣-1155953	NC_007344	1155953	G	Uganda
SNP-NC_007344̣-1155965	NC_007344	1155965	C	Uganda
SNP-NC_007344̣-1156028	NC_007344	1156028	T	Uganda
SNP-NC_007344̣-1156092	NC_007344	1156092	G	Uganda
SNP-NC_007344̣-1156150	NC_007344	1156150	G	Uganda
SNP-NC_007344̣-1156170	NC_007344	1156170	T	Uganda
SNP-NC_007344̣-1156182	NC_007344	1156182	C	Uganda
SNP-NC_007344̣-1156221	NC_007344	1156221	T	Uganda
SNP-NC_007344̣-1156274	NC_007344	1156274	T	Uganda
SNP-NC_007344̣-1156287	NC_007344	1156287	A	Uganda
SNP-NC_007344̣-1156473	NC_007344	1156473	G	Uganda
SNP-NC_007344̣-1156496	NC_007344	1156496	G	Uganda
SNP-NC_007344̣-1156501	NC_007344	1156501	C	Uganda
SNP-NC_007344̣-1156551	NC_007344	1156551	G	Uganda
SNP-NC_007344̣-1156566	NC_007344	1156566	A	Uganda
SNP-NC_007344̣-1156569	NC_007344	1156569	C	Uganda
SNP-NC_007344̣-1156578	NC_007344	1156578	T	Uganda
SNP-NC_007344̣-1156583	NC_007344	1156583	C	Uganda
SNP-NC_007344̣-1156593	NC_007344	1156593	T	Uganda
SNP-NC_007344̣-1156650	NC_007344	1156650	G	Uganda
SNP-NC_007344̣-1156725	NC_007344	1156725	A	Uganda
SNP-NC_007344̣-1156839	NC_007344	1156839	G	Uganda
SNP-NC_007344̣-1156883	NC_007344	1156883	G	Uganda
SNP-NC_007344̣-1156890	NC_007344	1156890	T	Uganda
SNP-NC_007344̣-1156911	NC_007344	1156911	T	Uganda
SNP-NC_007344̣-1156969	NC_007344	1156969	A	Uganda
SNP-NC_007344̣-1156973	NC_007344	1156973	A	Uganda
SNP-NC_007344̣-1156977	NC_007344	1156977	A	Uganda
SNP-NC_007344̣-1156993	NC_007344	1156993	G	Uganda
SNP-NC_007344̣-1157003	NC_007344	1157003	G	Uganda
SNP-NC_007344̣-1157079	NC_007344	1157079	G	Uganda
SNP-NC_007344̣-1157118	NC_007344	1157118	A	Uganda
SNP-NC_007344̣-1157208	NC_007344	1157208	C	Uganda
SNP-NC_007344̣-1157304	NC_007344	1157304	A	Uganda
SNP-NC_007344̣-1157327	NC_007344	1157327	C	Uganda
SNP-NC_007344̣-1157391	NC_007344	1157391	G	Uganda
SNP-NC_007344̣-1157427	NC_007344	1157427	T	Uganda
SNP-NC_007344̣-1157430	NC_007344	1157430	A	Uganda
SNP-NC_007344̣-1157454	NC_007344	1157454	T	Uganda
SNP-NC_007344̣-1157469	NC_007344	1157469	T	Uganda
SNP-NC_007344̣-1157475	NC_007344	1157475	G	Uganda
SNP-NC_007344̣-1157484	NC_007344	1157484	C	Uganda
SNP-NC_007344̣-1157540	NC_007344	1157540	A	Uganda
SNP-NC_007344̣-1157554	NC_007344	1157554	G	Muguga
SNP-NC_007344̣-1157560	NC_007344	1157560	G	Uganda
SNP-NC_007344̣-1157579	NC_007344	1157579	T	Uganda
SNP-NC_007344̣-1157649	NC_007344	1157649	A	Uganda
SNP-NC_007344̣-1157673	NC_007344	1157673	A	Muguga
SNP-NC_007344̣-1157674	NC_007344	1157674	A	Uganda
SNP-NC_007344̣-1157677	NC_007344	1157677	C	Uganda
SNP-NC_007344̣-1157749	NC_007344	1157749	A	Uganda
SNP-NC_007344̣-1157784	NC_007344	1157784	C	Uganda
SNP-NC_007344̣-1157809	NC_007344	1157809	G	Uganda
SNP-NC_007344̣-1157831	NC_007344	1157831	C	Uganda
SNP-NC_007344̣-1157849	NC_007344	1157849	C	Uganda
SNP-NC_007344̣-1157864	NC_007344	1157864	A	Uganda
SNP-NC_007344̣-1157884	NC_007344	1157884	T	Uganda
SNP-NC_007344̣-1157886	NC_007344	1157886	T	Uganda
SNP-NC_007344̣-1157909	NC_007344	1157909	A	Uganda
SNP-NC_007344̣-1157919	NC_007344	1157919	T	Uganda
SNP-NC_007344̣-1158023	NC_007344	1158023	C	Uganda
SNP-NC_007344̣-1158025	NC_007344	1158025	A	Uganda
SNP-NC_007344̣-1158273	NC_007344	1158273	A	Uganda
SNP-NC_007344̣-1158308	NC_007344	1158308	T	Uganda
SNP-NC_007344̣-1158473	NC_007344	1158473	A	Uganda
SNP-NC_007344̣-1158499	NC_007344	1158499	A	Uganda
SNP-NC_007344̣-1158511	NC_007344	1158511	G	Uganda
SNP-NC_007344̣-1158522	NC_007344	1158522	G	Uganda
SNP-NC_007344̣-115853	NC_007344	115853	G	Uganda
SNP-NC_007344̣-1158540	NC_007344	1158540	G	Uganda
SNP-NC_007344̣-1158557	NC_007344	1158557	G	Uganda
SNP-NC_007344̣-1158563	NC_007344	1158563	G	Uganda
SNP-NC_007344̣-1158578	NC_007344	1158578	T	Uganda
SNP-NC_007344̣-1158614	NC_007344	1158614	T	Uganda
SNP-NC_007344̣-1158626	NC_007344	1158626	G	Uganda
SNP-NC_007344̣-1158629	NC_007344	1158629	G	Uganda
SNP-NC_007344̣-1158638	NC_007344	1158638	C	Uganda
SNP-NC_007344̣-1158656	NC_007344	1158656	G	Uganda
SNP-NC_007344̣-1158686	NC_007344	1158686	C	Uganda
SNP-NC_007344̣-1158722	NC_007344	1158722	G	Uganda
SNP-NC_007344̣-1158752	NC_007344	1158752	T	Uganda
SNP-NC_007344̣-115876	NC_007344	115876	T	Uganda
SNP-NC_007344̣-1158835	NC_007344	1158835	A	Uganda
SNP-NC_007344̣-1158893	NC_007344	1158893	T	Uganda
SNP-NC_007344̣-1158905	NC_007344	1158905	G	Uganda
SNP-NC_007344̣-1158908	NC_007344	1158908	C	Uganda
SNP-NC_007344̣-115895	NC_007344	115895	T	Uganda
SNP-NC_007344̣-1158950	NC_007344	1158950	C	Uganda
SNP-NC_007344̣-1158974	NC_007344	1158974	A	Uganda
SNP-NC_007344̣-1158977	NC_007344	1158977	C	Uganda
SNP-NC_007344̣-1158992	NC_007344	1158992	C	Uganda
SNP-NC_007344̣-1159036	NC_007344	1159036	G	Uganda
SNP-NC_007344̣-115904	NC_007344	115904	A	Uganda
SNP-NC_007344̣-1159128	NC_007344	1159128	G	Uganda
SNP-NC_007344̣-1159205	NC_007344	1159205	G	Uganda
SNP-NC_007344̣-1159230	NC_007344	1159230	G	Uganda
SNP-NC_007344̣-115937	NC_007344	115937	T	Uganda
SNP-NC_007344̣-1159430	NC_007344	1159430	A	Uganda
SNP-NC_007344̣-1159453	NC_007344	1159453	C	Uganda
SNP-NC_007344̣-1159570	NC_007344	1159570	T	Uganda
SNP-NC_007344̣-1159629	NC_007344	1159629	T	Uganda
SNP-NC_007344̣-1159631	NC_007344	1159631	G	Uganda
SNP-NC_007344̣-1159729	NC_007344	1159729	A	Uganda
SNP-NC_007344̣-1159817	NC_007344	1159817	G	Uganda
SNP-NC_007344̣-1159824	NC_007344	1159824	G	Uganda
SNP-NC_007344̣-1159950	NC_007344	1159950	T	Uganda
SNP-NC_007344̣-1160071	NC_007344	1160071	G	Uganda
SNP-NC_007344̣-1160086	NC_007344	1160086	T	Uganda
SNP-NC_007344̣-116057	NC_007344	116057	T	Uganda
SNP-NC_007344̣-116099	NC_007344	116099	G	Uganda
SNP-NC_007344̣-1161090	NC_007344	1161090	G	Uganda
SNP-NC_007344̣-1161093	NC_007344	1161093	C	Uganda
SNP-NC_007344̣-1161104	NC_007344	1161104	G	Uganda
SNP-NC_007344̣-1161116	NC_007344	1161116	G	Uganda
SNP-NC_007344̣-1161261	NC_007344	1161261	C	Uganda
SNP-NC_007344̣-1161265	NC_007344	1161265	T	Uganda
SNP-NC_007344̣-116129	NC_007344	116129	A	Uganda
SNP-NC_007344̣-1161346	NC_007344	1161346	G	Uganda
SNP-NC_007344̣-1161542	NC_007344	1161542	T	Muguga
SNP-NC_007344̣-1161575	NC_007344	1161575	A	Muguga
SNP-NC_007344̣-1161587	NC_007344	1161587	T	Muguga
SNP-NC_007344̣-1161588	NC_007344	1161588	T	Muguga
SNP-NC_007344̣-116162	NC_007344	116162	G	Uganda
SNP-NC_007344̣-116166	NC_007344	116166	A	Uganda
SNP-NC_007344̣-1161662	NC_007344	1161662	C	Uganda
SNP-NC_007344̣-1161870	NC_007344	1161870	G	Uganda
SNP-NC_007344̣-116197	NC_007344	116197	C	Uganda
SNP-NC_007344̣-1161993	NC_007344	1161993	T	Uganda
SNP-NC_007344̣-1161997	NC_007344	1161997	T	Uganda
SNP-NC_007344̣-1162005	NC_007344	1162005	T	Uganda
SNP-NC_007344̣-1162035	NC_007344	1162035	T	Uganda
SNP-NC_007344̣-1162049	NC_007344	1162049	C	Muguga
SNP-NC_007344̣-1162118	NC_007344	1162118	C	Uganda
SNP-NC_007344̣-116212	NC_007344	116212	G	Uganda
SNP-NC_007344̣-1162138	NC_007344	1162138	A	Uganda
SNP-NC_007344̣-1162186	NC_007344	1162186	T	Uganda
SNP-NC_007344̣-1162207	NC_007344	1162207	T	Uganda
SNP-NC_007344̣-1162214	NC_007344	1162214	G	Uganda
SNP-NC_007344̣-1162237	NC_007344	1162237	G	Uganda
SNP-NC_007344̣-1162256	NC_007344	1162256	C	Uganda
SNP-NC_007344̣-1162330	NC_007344	1162330	G	Uganda
SNP-NC_007344̣-1162509	NC_007344	1162509	T	Uganda
SNP-NC_007344̣-1162515	NC_007344	1162515	A	Uganda
SNP-NC_007344̣-1162536	NC_007344	1162536	C	Uganda
SNP-NC_007344̣-1162541	NC_007344	1162541	T	Uganda
SNP-NC_007344̣-1162557	NC_007344	1162557	T	Uganda
SNP-NC_007344̣-1162558	NC_007344	1162558	A	Uganda
SNP-NC_007344̣-1162925	NC_007344	1162925	T	Uganda
SNP-NC_007344̣-1162980	NC_007344	1162980	G	Muguga
SNP-NC_007344̣-1162994	NC_007344	1162994	T	Uganda
SNP-NC_007344̣-1162998	NC_007344	1162998	G	Uganda
SNP-NC_007344̣-1163061	NC_007344	1163061	G	Uganda
SNP-NC_007344̣-1163077	NC_007344	1163077	A	Uganda
SNP-NC_007344̣-1163114	NC_007344	1163114	T	Uganda
SNP-NC_007344̣-1163147	NC_007344	1163147	C	Uganda
SNP-NC_007344̣-1163151	NC_007344	1163151	C	Uganda
SNP-NC_007344̣-1163168	NC_007344	1163168	G	Uganda
SNP-NC_007344̣-1163252	NC_007344	1163252	C	Uganda
SNP-NC_007344̣-1163316	NC_007344	1163316	T	Uganda
SNP-NC_007344̣-1163320	NC_007344	1163320	T	Uganda
SNP-NC_007344̣-1163337	NC_007344	1163337	C	Uganda
SNP-NC_007344̣-1163416	NC_007344	1163416	A	Uganda
SNP-NC_007344̣-1163443	NC_007344	1163443	A	Uganda
SNP-NC_007344̣-1163465	NC_007344	1163465	T	Uganda
SNP-NC_007344̣-1163530	NC_007344	1163530	C	Uganda
SNP-NC_007344̣-1163545	NC_007344	1163545	G	Uganda
SNP-NC_007344̣-1163641	NC_007344	1163641	T	Uganda
SNP-NC_007344̣-1163653	NC_007344	1163653	G	Uganda
SNP-NC_007344̣-1163685	NC_007344	1163685	A	Uganda
SNP-NC_007344̣-1163699	NC_007344	1163699	A	Uganda
SNP-NC_007344̣-116372	NC_007344	116372	A	Uganda
SNP-NC_007344̣-1163873	NC_007344	1163873	G	Uganda
SNP-NC_007344̣-1163880	NC_007344	1163880	G	Uganda
SNP-NC_007344̣-1163927	NC_007344	1163927	T	Uganda
SNP-NC_007344̣-1163996	NC_007344	1163996	G	Uganda
SNP-NC_007344̣-1164074	NC_007344	1164074	C	Uganda
SNP-NC_007344̣-1164201	NC_007344	1164201	G	Uganda
SNP-NC_007344̣-1164242	NC_007344	1164242	T	Uganda
SNP-NC_007344̣-1164277	NC_007344	1164277	A	Uganda
SNP-NC_007344̣-1164427	NC_007344	1164427	G	Uganda
SNP-NC_007344̣-1164579	NC_007344	1164579	A	Uganda
SNP-NC_007344̣-1164580	NC_007344	1164580	C	Uganda
SNP-NC_007344̣-116465	NC_007344	116465	T	Uganda
SNP-NC_007344̣-116468	NC_007344	116468	G	Uganda
SNP-NC_007344̣-116519	NC_007344	116519	G	Uganda
SNP-NC_007344̣-116543	NC_007344	116543	T	Uganda
SNP-NC_007344̣-1165646	NC_007344	1165646	T	Uganda
SNP-NC_007344̣-1165707	NC_007344	1165707	G	Uganda
SNP-NC_007344̣-1166043	NC_007344	1166043	C	Uganda
SNP-NC_007344̣-1166111	NC_007344	1166111	A	Uganda
SNP-NC_007344̣-116612	NC_007344	116612	G	Uganda
SNP-NC_007344̣-1166249	NC_007344	1166249	A	Uganda
SNP-NC_007344̣-1166273	NC_007344	1166273	C	Uganda
SNP-NC_007344̣-1166285	NC_007344	1166285	A	Uganda
SNP-NC_007344̣-1166429	NC_007344	1166429	C	Muguga
SNP-NC_007344̣-1166463	NC_007344	1166463	G	Uganda
SNP-NC_007344̣-1166465	NC_007344	1166465	T	Uganda
SNP-NC_007344̣-1166618	NC_007344	1166618	T	Uganda
SNP-NC_007344̣-1166726	NC_007344	1166726	T	Uganda
SNP-NC_007344̣-1166750	NC_007344	1166750	C	Uganda
SNP-NC_007344̣-1166753	NC_007344	1166753	G	Uganda
SNP-NC_007344̣-1166921	NC_007344	1166921	C	Uganda
SNP-NC_007344̣-1166957	NC_007344	1166957	A	Uganda
SNP-NC_007344̣-1167035	NC_007344	1167035	A	Uganda
SNP-NC_007344̣-1167069	NC_007344	1167069	T	Uganda
SNP-NC_007344̣-116708	NC_007344	116708	C	Uganda
SNP-NC_007344̣-1167115	NC_007344	1167115	A	Uganda
SNP-NC_007344̣-1167120	NC_007344	1167120	A	Muguga
SNP-NC_007344̣-1167359	NC_007344	1167359	C	Uganda
SNP-NC_007344̣-1167368	NC_007344	1167368	T	Uganda
SNP-NC_007344̣-116739	NC_007344	116739	T	Uganda
SNP-NC_007344̣-1167437	NC_007344	1167437	A	Uganda
SNP-NC_007344̣-1167453	NC_007344	1167453	A	Uganda
SNP-NC_007344̣-1167510	NC_007344	1167510	T	Uganda
SNP-NC_007344̣-116807	NC_007344	116807	C	Uganda
SNP-NC_007344̣-116841	NC_007344	116841	G	Uganda
SNP-NC_007344̣-116844	NC_007344	116844	A	Uganda
SNP-NC_007344̣-1168621	NC_007344	1168621	A	Uganda
SNP-NC_007344̣-1168728	NC_007344	1168728	A	Uganda
SNP-NC_007344̣-1168732	NC_007344	1168732	T	Uganda
SNP-NC_007344̣-1168734	NC_007344	1168734	G	Uganda
SNP-NC_007344̣-1168772	NC_007344	1168772	T	Uganda
SNP-NC_007344̣-116885	NC_007344	116885	T	Uganda
SNP-NC_007344̣-1168948	NC_007344	1168948	C	Uganda
SNP-NC_007344̣-116897	NC_007344	116897	T	Uganda
SNP-NC_007344̣-1168974	NC_007344	1168974	G	Uganda
SNP-NC_007344̣-1169025	NC_007344	1169025	A	Uganda
SNP-NC_007344̣-1169149	NC_007344	1169149	C	Uganda
SNP-NC_007344̣-1169163	NC_007344	1169163	A	Uganda
SNP-NC_007344̣-1169196	NC_007344	1169196	G	Uganda
SNP-NC_007344̣-116933	NC_007344	116933	G	Uganda
SNP-NC_007344̣-116946	NC_007344	116946	A	Uganda
SNP-NC_007344̣-116950	NC_007344	116950	A	Uganda
SNP-NC_007344̣-116992	NC_007344	116992	A	Uganda
SNP-NC_007344̣-1169994	NC_007344	1169994	A	Uganda
SNP-NC_007344̣-1170010	NC_007344	1170010	T	Uganda
SNP-NC_007344̣-1170027	NC_007344	1170027	A	Uganda
SNP-NC_007344̣-1170105	NC_007344	1170105	A	Uganda
SNP-NC_007344̣-1170204	NC_007344	1170204	A	Muguga
SNP-NC_007344̣-1170206	NC_007344	1170206	G	Uganda
SNP-NC_007344̣-1170215	NC_007344	1170215	A	Uganda
SNP-NC_007344̣-1170233	NC_007344	1170233	T	Muguga
SNP-NC_007344̣-1170234	NC_007344	1170234	T	Muguga
SNP-NC_007344̣-1170244	NC_007344	1170244	A	Uganda
SNP-NC_007344̣-117025	NC_007344	117025	T	Uganda
SNP-NC_007344̣-1170250	NC_007344	1170250	A	Uganda
SNP-NC_007344̣-1170303	NC_007344	1170303	A	Uganda
SNP-NC_007344̣-1170335	NC_007344	1170335	A	Uganda
SNP-NC_007344̣-1170346	NC_007344	1170346	T	Uganda
SNP-NC_007344̣-1170423	NC_007344	1170423	G	Uganda
SNP-NC_007344̣-1170453	NC_007344	1170453	A	Uganda
SNP-NC_007344̣-1170460	NC_007344	1170460	A	Uganda
SNP-NC_007344̣-1170517	NC_007344	1170517	A	Uganda
SNP-NC_007344̣-1170527	NC_007344	1170527	A	Uganda
SNP-NC_007344̣-1170603	NC_007344	1170603	G	Uganda
SNP-NC_007344̣-117064	NC_007344	117064	G	Uganda
SNP-NC_007344̣-1170838	NC_007344	1170838	C	Uganda
SNP-NC_007344̣-1170858	NC_007344	1170858	C	Uganda
SNP-NC_007344̣-1170978	NC_007344	1170978	A	Uganda
SNP-NC_007344̣-1171001	NC_007344	1171001	C	Uganda
SNP-NC_007344̣-1171005	NC_007344	1171005	G	Uganda
SNP-NC_007344̣-1171026	NC_007344	1171026	G	Uganda
SNP-NC_007344̣-1171070	NC_007344	1171070	T	Uganda
SNP-NC_007344̣-1171108	NC_007344	1171108	T	Uganda
SNP-NC_007344̣-1171116	NC_007344	1171116	A	Uganda
SNP-NC_007344̣-1171135	NC_007344	1171135	G	Uganda
SNP-NC_007344̣-1171185	NC_007344	1171185	A	Uganda
SNP-NC_007344̣-1171188	NC_007344	1171188	T	Uganda
SNP-NC_007344̣-1171212	NC_007344	1171212	A	Uganda
SNP-NC_007344̣-1171221	NC_007344	1171221	G	Uganda
SNP-NC_007344̣-1171657	NC_007344	1171657	T	Uganda
SNP-NC_007344̣-1171699	NC_007344	1171699	C	Uganda
SNP-NC_007344̣-1171714	NC_007344	1171714	T	Uganda
SNP-NC_007344̣-1171744	NC_007344	1171744	T	Uganda
SNP-NC_007344̣-117178	NC_007344	117178	A	Uganda
SNP-NC_007344̣-1171808	NC_007344	1171808	T	Uganda
SNP-NC_007344̣-1171841	NC_007344	1171841	G	Uganda
SNP-NC_007344̣-117185	NC_007344	117185	C	Uganda
SNP-NC_007344̣-117191	NC_007344	117191	G	Uganda
SNP-NC_007344̣-1171957	NC_007344	1171957	G	Uganda
SNP-NC_007344̣-1172040	NC_007344	1172040	A	Uganda
SNP-NC_007344̣-117207	NC_007344	117207	G	Uganda
SNP-NC_007344̣-117212	NC_007344	117212	G	Uganda
SNP-NC_007344̣-1172923	NC_007344	1172923	T	Uganda
SNP-NC_007344̣-117294	NC_007344	117294	C	Uganda
SNP-NC_007344̣-1172942	NC_007344	1172942	G	Uganda
SNP-NC_007344̣-117330	NC_007344	117330	A	Uganda
SNP-NC_007344̣-1173357	NC_007344	1173357	T	Uganda
SNP-NC_007344̣-1173432	NC_007344	1173432	C	Uganda
SNP-NC_007344̣-1173435	NC_007344	1173435	A	Uganda
SNP-NC_007344̣-1173439	NC_007344	1173439	C	Uganda
SNP-NC_007344̣-1173473	NC_007344	1173473	C	Uganda
SNP-NC_007344̣-1173475	NC_007344	1173475	T	Uganda
SNP-NC_007344̣-1173514	NC_007344	1173514	A	Uganda
SNP-NC_007344̣-1173515	NC_007344	1173515	C	Uganda
SNP-NC_007344̣-1173524	NC_007344	1173524	T	Uganda
SNP-NC_007344̣-1173593	NC_007344	1173593	A	Uganda
SNP-NC_007344̣-1173611	NC_007344	1173611	A	Uganda
SNP-NC_007344̣-1173629	NC_007344	1173629	G	Uganda
SNP-NC_007344̣-1173638	NC_007344	1173638	G	Uganda
SNP-NC_007344̣-1173732	NC_007344	1173732	C	Uganda
SNP-NC_007344̣-1173743	NC_007344	1173743	G	Uganda
SNP-NC_007344̣-117405	NC_007344	117405	G	Uganda
SNP-NC_007344̣-117438	NC_007344	117438	G	Uganda
SNP-NC_007344̣-1174429	NC_007344	1174429	G	Uganda
SNP-NC_007344̣-117456	NC_007344	117456	G	Uganda
SNP-NC_007344̣-1174893	NC_007344	1174893	A	Uganda
SNP-NC_007344̣-1174895	NC_007344	1174895	T	Uganda
SNP-NC_007344̣-1174967	NC_007344	1174967	C	Uganda
SNP-NC_007344̣-1174997	NC_007344	1174997	G	Uganda
SNP-NC_007344̣-1175072	NC_007344	1175072	A	Uganda
SNP-NC_007344̣-1175111	NC_007344	1175111	G	Uganda
SNP-NC_007344̣-1175297	NC_007344	1175297	A	Uganda
SNP-NC_007344̣-1175303	NC_007344	1175303	C	Uganda
SNP-NC_007344̣-1175315	NC_007344	1175315	T	Uganda
SNP-NC_007344̣-1175335	NC_007344	1175335	T	Uganda
SNP-NC_007344̣-1175348	NC_007344	1175348	T	Uganda
SNP-NC_007344̣-1175418	NC_007344	1175418	G	Uganda
SNP-NC_007344̣-1175468	NC_007344	1175468	A	Uganda
SNP-NC_007344̣-1175479	NC_007344	1175479	G	Uganda
SNP-NC_007344̣-1175531	NC_007344	1175531	G	Uganda
SNP-NC_007344̣-1175549	NC_007344	1175549	G	Uganda
SNP-NC_007344̣-1175552	NC_007344	1175552	G	Uganda
SNP-NC_007344̣-1175555	NC_007344	1175555	A	Uganda
SNP-NC_007344̣-1175585	NC_007344	1175585	A	Uganda
SNP-NC_007344̣-1175627	NC_007344	1175627	A	Muguga
SNP-NC_007344̣-117564	NC_007344	117564	A	Uganda
SNP-NC_007344̣-1175672	NC_007344	1175672	G	Uganda
SNP-NC_007344̣-1175675	NC_007344	1175675	A	Uganda
SNP-NC_007344̣-1175727	NC_007344	1175727	T	Uganda
SNP-NC_007344̣-1175849	NC_007344	1175849	T	Uganda
SNP-NC_007344̣-1175981	NC_007344	1175981	G	Uganda
SNP-NC_007344̣-1175999	NC_007344	1175999	C	Uganda
SNP-NC_007344̣-1176056	NC_007344	1176056	T	Uganda
SNP-NC_007344̣-1176074	NC_007344	1176074	T	Uganda
SNP-NC_007344̣-1176081	NC_007344	1176081	C	Uganda
SNP-NC_007344̣-1176096	NC_007344	1176096	T	Uganda
SNP-NC_007344̣-1176097	NC_007344	1176097	C	Uganda
SNP-NC_007344̣-1176233	NC_007344	1176233	A	Uganda
SNP-NC_007344̣-1176248	NC_007344	1176248	G	Uganda
SNP-NC_007344̣-1176265	NC_007344	1176265	T	Uganda
SNP-NC_007344̣-1176328	NC_007344	1176328	T	Muguga
SNP-NC_007344̣-1176377	NC_007344	1176377	G	Uganda
SNP-NC_007344̣-1176407	NC_007344	1176407	T	Uganda
SNP-NC_007344̣-117645	NC_007344	117645	G	Uganda
SNP-NC_007344̣-1176460	NC_007344	1176460	G	Uganda
SNP-NC_007344̣-1176539	NC_007344	1176539	G	Uganda
SNP-NC_007344̣-1176660	NC_007344	1176660	A	Uganda
SNP-NC_007344̣-1176667	NC_007344	1176667	C	Uganda
SNP-NC_007344̣-1176670	NC_007344	1176670	G	Uganda
SNP-NC_007344̣-1176733	NC_007344	1176733	G	Uganda
SNP-NC_007344̣-1176746	NC_007344	1176746	G	Uganda
SNP-NC_007344̣-1176770	NC_007344	1176770	C	Uganda
SNP-NC_007344̣-1176822	NC_007344	1176822	A	Uganda
SNP-NC_007344̣-1176839	NC_007344	1176839	T	Uganda
SNP-NC_007344̣-1176842	NC_007344	1176842	A	Uganda
SNP-NC_007344̣-1176860	NC_007344	1176860	G	Uganda
SNP-NC_007344̣-1176916	NC_007344	1176916	G	Uganda
SNP-NC_007344̣-1176919	NC_007344	1176919	A	Uganda
SNP-NC_007344̣-1176922	NC_007344	1176922	A	Uganda
SNP-NC_007344̣-1176925	NC_007344	1176925	G	Uganda
SNP-NC_007344̣-1176928	NC_007344	1176928	C	Uganda
SNP-NC_007344̣-1176933	NC_007344	1176933	G	Uganda
SNP-NC_007344̣-1176940	NC_007344	1176940	G	Uganda
SNP-NC_007344̣-1176980	NC_007344	1176980	G	Uganda
SNP-NC_007344̣-1176988	NC_007344	1176988	G	Uganda
SNP-NC_007344̣-1176991	NC_007344	1176991	T	Uganda
SNP-NC_007344̣-1177066	NC_007344	1177066	A	Uganda
SNP-NC_007344̣-1177196	NC_007344	1177196	T	Uganda
SNP-NC_007344̣-117720	NC_007344	117720	A	Uganda
SNP-NC_007344̣-1177256	NC_007344	1177256	T	Uganda
SNP-NC_007344̣-117726	NC_007344	117726	C	Uganda
SNP-NC_007344̣-1177271	NC_007344	1177271	A	Uganda
SNP-NC_007344̣-1177310	NC_007344	1177310	C	Uganda
SNP-NC_007344̣-1177395	NC_007344	1177395	A	Uganda
SNP-NC_007344̣-1177434	NC_007344	1177434	T	Uganda
SNP-NC_007344̣-1177454	NC_007344	1177454	A	Uganda
SNP-NC_007344̣-1177457	NC_007344	1177457	C	Uganda
SNP-NC_007344̣-1177459	NC_007344	1177459	T	Uganda
SNP-NC_007344̣-1177468	NC_007344	1177468	A	Uganda
SNP-NC_007344̣-1177494	NC_007344	1177494	A	Uganda
SNP-NC_007344̣-117759	NC_007344	117759	G	Uganda
SNP-NC_007344̣-117829	NC_007344	117829	T	Uganda
SNP-NC_007344̣-117866	NC_007344	117866	C	Uganda
SNP-NC_007344̣-1178841	NC_007344	1178841	G	Uganda
SNP-NC_007344̣-1178847	NC_007344	1178847	T	Uganda
SNP-NC_007344̣-1178856	NC_007344	1178856	G	Uganda
SNP-NC_007344̣-1178935	NC_007344	1178935	A	Uganda
SNP-NC_007344̣-1178940	NC_007344	1178940	T	Uganda
SNP-NC_007344̣-1179052	NC_007344	1179052	C	Uganda
SNP-NC_007344̣-117906	NC_007344	117906	C	Uganda
SNP-NC_007344̣-1179063	NC_007344	1179063	T	Uganda
SNP-NC_007344̣-1179069	NC_007344	1179069	A	Uganda
SNP-NC_007344̣-1179141	NC_007344	1179141	T	Uganda
SNP-NC_007344̣-1179195	NC_007344	1179195	C	Uganda
SNP-NC_007344̣-1179219	NC_007344	1179219	C	Uganda
SNP-NC_007344̣-1179232	NC_007344	1179232	A	Uganda
SNP-NC_007344̣-117925	NC_007344	117925	C	Uganda
SNP-NC_007344̣-1179544	NC_007344	1179544	C	Uganda
SNP-NC_007344̣-1179559	NC_007344	1179559	C	Uganda
SNP-NC_007344̣-1179567	NC_007344	1179567	C	Uganda
SNP-NC_007344̣-1179846	NC_007344	1179846	T	Muguga
SNP-NC_007344̣-1179847	NC_007344	1179847	T	Muguga
SNP-NC_007344̣-1179901	NC_007344	1179901	G	Uganda
SNP-NC_007344̣-1180355	NC_007344	1180355	A	Uganda
SNP-NC_007344̣-118037	NC_007344	118037	C	Uganda
SNP-NC_007344̣-1180500	NC_007344	1180500	A	Uganda
SNP-NC_007344̣-1180507	NC_007344	1180507	C	Uganda
SNP-NC_007344̣-1180545	NC_007344	1180545	T	Uganda
SNP-NC_007344̣-1180547	NC_007344	1180547	C	Uganda
SNP-NC_007344̣-1180552	NC_007344	1180552	C	Uganda
SNP-NC_007344̣-1180671	NC_007344	1180671	G	Uganda
SNP-NC_007344̣-118069	NC_007344	118069	C	Uganda
SNP-NC_007344̣-1180741	NC_007344	1180741	C	Uganda
SNP-NC_007344̣-118075	NC_007344	118075	T	Uganda
SNP-NC_007344̣-1180882	NC_007344	1180882	C	Uganda
SNP-NC_007344̣-1180963	NC_007344	1180963	A	Uganda
SNP-NC_007344̣-1180973	NC_007344	1180973	C	Muguga
SNP-NC_007344̣-1180975	NC_007344	1180975	A	Uganda
SNP-NC_007344̣-118108	NC_007344	118108	T	Uganda
SNP-NC_007344̣-118113	NC_007344	118113	T	Uganda
SNP-NC_007344̣-118140	NC_007344	118140	A	Uganda
SNP-NC_007344̣-1182282	NC_007344	1182282	A	Uganda
SNP-NC_007344̣-118246	NC_007344	118246	A	Uganda
SNP-NC_007344̣-1182482	NC_007344	1182482	C	Uganda
SNP-NC_007344̣-1182502	NC_007344	1182502	A	Uganda
SNP-NC_007344̣-1182505	NC_007344	1182505	A	Uganda
SNP-NC_007344̣-1182524	NC_007344	1182524	G	Uganda
SNP-NC_007344̣-1182542	NC_007344	1182542	T	Uganda
SNP-NC_007344̣-1182554	NC_007344	1182554	T	Uganda
SNP-NC_007344̣-1182761	NC_007344	1182761	A	Uganda
SNP-NC_007344̣-1182818	NC_007344	1182818	G	Uganda
SNP-NC_007344̣-1182837	NC_007344	1182837	T	Uganda
SNP-NC_007344̣-118288	NC_007344	118288	T	Uganda
SNP-NC_007344̣-118291	NC_007344	118291	T	Uganda
SNP-NC_007344̣-1182953	NC_007344	1182953	T	Uganda
SNP-NC_007344̣-118297	NC_007344	118297	T	Uganda
SNP-NC_007344̣-1183025	NC_007344	1183025	A	Uganda
SNP-NC_007344̣-1183030	NC_007344	1183030	A	Uganda
SNP-NC_007344̣-1183037	NC_007344	1183037	T	Uganda
SNP-NC_007344̣-1183044	NC_007344	1183044	G	Uganda
SNP-NC_007344̣-118305	NC_007344	118305	T	Uganda
SNP-NC_007344̣-1183130	NC_007344	1183130	G	Uganda
SNP-NC_007344̣-118314	NC_007344	118314	A	Uganda
SNP-NC_007344̣-1183183	NC_007344	1183183	C	Uganda
SNP-NC_007344̣-1183269	NC_007344	1183269	T	Uganda
SNP-NC_007344̣-1183477	NC_007344	1183477	T	Uganda
SNP-NC_007344̣-1183514	NC_007344	1183514	C	Uganda
SNP-NC_007344̣-1183621	NC_007344	1183621	G	Uganda
SNP-NC_007344̣-1183633	NC_007344	1183633	A	Uganda
SNP-NC_007344̣-1183721	NC_007344	1183721	A	Uganda
SNP-NC_007344̣-1183728	NC_007344	1183728	T	Uganda
SNP-NC_007344̣-1183782	NC_007344	1183782	A	Uganda
SNP-NC_007344̣-118390	NC_007344	118390	C	Uganda
SNP-NC_007344̣-1183980	NC_007344	1183980	G	Uganda
SNP-NC_007344̣-118403	NC_007344	118403	T	Uganda
SNP-NC_007344̣-118413	NC_007344	118413	T	Uganda
SNP-NC_007344̣-118429	NC_007344	118429	C	Uganda
SNP-NC_007344̣-118450	NC_007344	118450	C	Uganda
SNP-NC_007344̣-118477	NC_007344	118477	C	Uganda
SNP-NC_007344̣-118504	NC_007344	118504	G	Uganda
SNP-NC_007344̣-118525	NC_007344	118525	A	Uganda
SNP-NC_007344̣-1185836	NC_007344	1185836	T	Uganda
SNP-NC_007344̣-1185843	NC_007344	1185843	G	Uganda
SNP-NC_007344̣-1185927	NC_007344	1185927	T	Uganda
SNP-NC_007344̣-118594	NC_007344	118594	G	Uganda
SNP-NC_007344̣-1185946	NC_007344	1185946	T	Uganda
SNP-NC_007344̣-1186170	NC_007344	1186170	T	Uganda
SNP-NC_007344̣-1186181	NC_007344	1186181	A	Uganda
SNP-NC_007344̣-1186197	NC_007344	1186197	T	Muguga
SNP-NC_007344̣-1186217	NC_007344	1186217	C	Uganda
SNP-NC_007344̣-1186221	NC_007344	1186221	C	Uganda
SNP-NC_007344̣-1186227	NC_007344	1186227	C	Uganda
SNP-NC_007344̣-1186228	NC_007344	1186228	A	Uganda
SNP-NC_007344̣-1186269	NC_007344	1186269	T	Uganda
SNP-NC_007344̣-118631	NC_007344	118631	A	Uganda
SNP-NC_007344̣-1186419	NC_007344	1186419	A	Uganda
SNP-NC_007344̣-1186462	NC_007344	1186462	T	Muguga
SNP-NC_007344̣-1186467	NC_007344	1186467	C	Uganda
SNP-NC_007344̣-1186821	NC_007344	1186821	T	Uganda
SNP-NC_007344̣-1186832	NC_007344	1186832	T	Uganda
SNP-NC_007344̣-118692	NC_007344	118692	A	Uganda
SNP-NC_007344̣-1187085	NC_007344	1187085	C	Uganda
SNP-NC_007344̣-1187145	NC_007344	1187145	T	Uganda
SNP-NC_007344̣-1187147	NC_007344	1187147	A	Uganda
SNP-NC_007344̣-1187162	NC_007344	1187162	G	Uganda
SNP-NC_007344̣-1187281	NC_007344	1187281	A	Uganda
SNP-NC_007344̣-1187316	NC_007344	1187316	T	Uganda
SNP-NC_007344̣-1187406	NC_007344	1187406	A	Uganda
SNP-NC_007344̣-1187453	NC_007344	1187453	G	Uganda
SNP-NC_007344̣-1187528	NC_007344	1187528	A	Uganda
SNP-NC_007344̣-1187530	NC_007344	1187530	T	Uganda
SNP-NC_007344̣-1187554	NC_007344	1187554	T	Uganda
SNP-NC_007344̣-1187601	NC_007344	1187601	A	Uganda
SNP-NC_007344̣-1187648	NC_007344	1187648	T	Uganda
SNP-NC_007344̣-1187674	NC_007344	1187674	G	Uganda
SNP-NC_007344̣-1187689	NC_007344	1187689	A	Uganda
SNP-NC_007344̣-1187714	NC_007344	1187714	A	Uganda
SNP-NC_007344̣-1187728	NC_007344	1187728	A	Uganda
SNP-NC_007344̣-1187732	NC_007344	1187732	G	Uganda
SNP-NC_007344̣-1187750	NC_007344	1187750	C	Uganda
SNP-NC_007344̣-1187756	NC_007344	1187756	T	Uganda
SNP-NC_007344̣-1188329	NC_007344	1188329	G	Uganda
SNP-NC_007344̣-1188337	NC_007344	1188337	T	Uganda
SNP-NC_007344̣-1188361	NC_007344	1188361	C	Uganda
SNP-NC_007344̣-1188364	NC_007344	1188364	G	Uganda
SNP-NC_007344̣-118885	NC_007344	118885	C	Uganda
SNP-NC_007344̣-118902	NC_007344	118902	T	Uganda
SNP-NC_007344̣-1190612	NC_007344	1190612	G	Uganda
SNP-NC_007344̣-1190628	NC_007344	1190628	A	Uganda
SNP-NC_007344̣-1190653	NC_007344	1190653	T	Uganda
SNP-NC_007344̣-1190668	NC_007344	1190668	G	Uganda
SNP-NC_007344̣-119139	NC_007344	119139	G	Uganda
SNP-NC_007344̣-119142	NC_007344	119142	T	Uganda
SNP-NC_007344̣-119168	NC_007344	119168	A	Uganda
SNP-NC_007344̣-119174	NC_007344	119174	G	Uganda
SNP-NC_007344̣-119187	NC_007344	119187	G	Uganda
SNP-NC_007344̣-119231	NC_007344	119231	G	Uganda
SNP-NC_007344̣-119270	NC_007344	119270	C	Uganda
SNP-NC_007344̣-119273	NC_007344	119273	C	Uganda
SNP-NC_007344̣-119293	NC_007344	119293	C	Uganda
SNP-NC_007344̣-119297	NC_007344	119297	A	Uganda
SNP-NC_007344̣-119337	NC_007344	119337	G	Uganda
SNP-NC_007344̣-1193660	NC_007344	1193660	A	Uganda
SNP-NC_007344̣-119387	NC_007344	119387	A	Uganda
SNP-NC_007344̣-1193920	NC_007344	1193920	A	Muguga
SNP-NC_007344̣-1193946	NC_007344	1193946	C	Muguga
SNP-NC_007344̣-1193954	NC_007344	1193954	T	Muguga
SNP-NC_007344̣-1193955	NC_007344	1193955	A	Muguga
SNP-NC_007344̣-1194064	NC_007344	1194064	C	Uganda
SNP-NC_007344̣-1194068	NC_007344	1194068	T	Uganda
SNP-NC_007344̣-1194072	NC_007344	1194072	G	Uganda
SNP-NC_007344̣-119426	NC_007344	119426	G	Uganda
SNP-NC_007344̣-1194494	NC_007344	1194494	G	Uganda
SNP-NC_007344̣-1194588	NC_007344	1194588	A	Uganda
SNP-NC_007344̣-119472	NC_007344	119472	A	Uganda
SNP-NC_007344̣-1194990	NC_007344	1194990	C	Uganda
SNP-NC_007344̣-1194998	NC_007344	1194998	G	Uganda
SNP-NC_007344̣-1194999	NC_007344	1194999	C	Uganda
SNP-NC_007344̣-119502	NC_007344	119502	A	Uganda
SNP-NC_007344̣-1195062	NC_007344	1195062	G	Uganda
SNP-NC_007344̣-1195107	NC_007344	1195107	T	Uganda
SNP-NC_007344̣-1195152	NC_007344	1195152	T	Uganda
SNP-NC_007344̣-1195154	NC_007344	1195154	T	Uganda
SNP-NC_007344̣-1195174	NC_007344	1195174	T	Uganda
SNP-NC_007344̣-1195201	NC_007344	1195201	A	Muguga
SNP-NC_007344̣-1195202	NC_007344	1195202	C	Muguga
SNP-NC_007344̣-1195229	NC_007344	1195229	T	Uganda
SNP-NC_007344̣-1195230	NC_007344	1195230	G	Uganda
SNP-NC_007344̣-1195240	NC_007344	1195240	G	Uganda
SNP-NC_007344̣-1195246	NC_007344	1195246	C	Uganda
SNP-NC_007344̣-1195262	NC_007344	1195262	C	Uganda
SNP-NC_007344̣-1195329	NC_007344	1195329	A	Uganda
SNP-NC_007344̣-119553	NC_007344	119553	T	Uganda
SNP-NC_007344̣-1196085	NC_007344	1196085	C	Uganda
SNP-NC_007344̣-1196089	NC_007344	1196089	C	Uganda
SNP-NC_007344̣-1196093	NC_007344	1196093	A	Uganda
SNP-NC_007344̣-1196096	NC_007344	1196096	T	Uganda
SNP-NC_007344̣-1196127	NC_007344	1196127	A	Uganda
SNP-NC_007344̣-1196134	NC_007344	1196134	C	Uganda
SNP-NC_007344̣-1196196	NC_007344	1196196	G	Uganda
SNP-NC_007344̣-1196224	NC_007344	1196224	T	Uganda
SNP-NC_007344̣-1196237	NC_007344	1196237	C	Uganda
SNP-NC_007344̣-1196244	NC_007344	1196244	T	Uganda
SNP-NC_007344̣-1196276	NC_007344	1196276	G	Uganda
SNP-NC_007344̣-1196287	NC_007344	1196287	G	Uganda
SNP-NC_007344̣-1196291	NC_007344	1196291	A	Uganda
SNP-NC_007344̣-1196318	NC_007344	1196318	G	Uganda
SNP-NC_007344̣-1196321	NC_007344	1196321	T	Uganda
SNP-NC_007344̣-1196336	NC_007344	1196336	A	Uganda
SNP-NC_007344̣-1196355	NC_007344	1196355	A	Uganda
SNP-NC_007344̣-1196361	NC_007344	1196361	C	Uganda
SNP-NC_007344̣-1196375	NC_007344	1196375	A	Uganda
SNP-NC_007344̣-1196416	NC_007344	1196416	A	Uganda
SNP-NC_007344̣-1196419	NC_007344	1196419	G	Uganda
SNP-NC_007344̣-1196454	NC_007344	1196454	G	Uganda
SNP-NC_007344̣-1196538	NC_007344	1196538	G	Uganda
SNP-NC_007344̣-1196558	NC_007344	1196558	T	Uganda
SNP-NC_007344̣-1196580	NC_007344	1196580	G	Uganda
SNP-NC_007344̣-1196594	NC_007344	1196594	C	Uganda
SNP-NC_007344̣-1196619	NC_007344	1196619	T	Uganda
SNP-NC_007344̣-119801	NC_007344	119801	A	Uganda
SNP-NC_007344̣-1198795	NC_007344	1198795	T	Uganda
SNP-NC_007344̣-1198812	NC_007344	1198812	G	Uganda
SNP-NC_007344̣-1198840	NC_007344	1198840	A	Uganda
SNP-NC_007344̣-119892	NC_007344	119892	G	Uganda
SNP-NC_007344̣-1198983	NC_007344	1198983	C	Uganda
SNP-NC_007344̣-1199048	NC_007344	1199048	T	Uganda
SNP-NC_007344̣-1199063	NC_007344	1199063	T	Uganda
SNP-NC_007344̣-1199133	NC_007344	1199133	G	Uganda
SNP-NC_007344̣-1199145	NC_007344	1199145	T	Uganda
SNP-NC_007344̣-1199158	NC_007344	1199158	T	Uganda
SNP-NC_007344̣-1199168	NC_007344	1199168	T	Uganda
SNP-NC_007344̣-1199408	NC_007344	1199408	G	Uganda
SNP-NC_007344̣-1199474	NC_007344	1199474	G	Uganda
SNP-NC_007344̣-1199555	NC_007344	1199555	A	Uganda
SNP-NC_007344̣-1199561	NC_007344	1199561	C	Uganda
SNP-NC_007344̣-1199594	NC_007344	1199594	A	Uganda
SNP-NC_007344̣-1199637	NC_007344	1199637	A	Uganda
SNP-NC_007344̣-1199666	NC_007344	1199666	A	Uganda
SNP-NC_007344̣-1199693	NC_007344	1199693	C	Uganda
SNP-NC_007344̣-1199783	NC_007344	1199783	T	Uganda
SNP-NC_007344̣-1199790	NC_007344	1199790	T	Uganda
SNP-NC_007344̣-1199841	NC_007344	1199841	C	Uganda
SNP-NC_007344̣-1199977	NC_007344	1199977	C	Uganda
SNP-NC_007344̣-1200044	NC_007344	1200044	A	Uganda
SNP-NC_007344̣-1200074	NC_007344	1200074	G	Uganda
SNP-NC_007344̣-1200097	NC_007344	1200097	C	Uganda
SNP-NC_007344̣-1200209	NC_007344	1200209	T	Uganda
SNP-NC_007344̣-1200314	NC_007344	1200314	T	Uganda
SNP-NC_007344̣-1200368	NC_007344	1200368	A	Uganda
SNP-NC_007344̣-1200425	NC_007344	1200425	A	Uganda
SNP-NC_007344̣-1200464	NC_007344	1200464	G	Uganda
SNP-NC_007344̣-1200506	NC_007344	1200506	T	Uganda
SNP-NC_007344̣-1200587	NC_007344	1200587	A	Uganda
SNP-NC_007344̣-1200593	NC_007344	1200593	T	Uganda
SNP-NC_007344̣-1200682	NC_007344	1200682	A	Uganda
SNP-NC_007344̣-1200747	NC_007344	1200747	A	Uganda
SNP-NC_007344̣-1200780	NC_007344	1200780	T	Uganda
SNP-NC_007344̣-1200800	NC_007344	1200800	C	Uganda
SNP-NC_007344̣-1200821	NC_007344	1200821	G	Uganda
SNP-NC_007344̣-1200875	NC_007344	1200875	T	Uganda
SNP-NC_007344̣-1201121	NC_007344	1201121	G	Uganda
SNP-NC_007344̣-1201154	NC_007344	1201154	G	Uganda
SNP-NC_007344̣-120116	NC_007344	120116	G	Uganda
SNP-NC_007344̣-1201193	NC_007344	1201193	C	Uganda
SNP-NC_007344̣-1201252	NC_007344	1201252	A	Uganda
SNP-NC_007344̣-1201337	NC_007344	1201337	T	Uganda
SNP-NC_007344̣-1201403	NC_007344	1201403	A	Uganda
SNP-NC_007344̣-1201415	NC_007344	1201415	A	Uganda
SNP-NC_007344̣-1201545	NC_007344	1201545	T	Uganda
SNP-NC_007344̣-1201565	NC_007344	1201565	T	Uganda
SNP-NC_007344̣-120161	NC_007344	120161	G	Uganda
SNP-NC_007344̣-1201736	NC_007344	1201736	G	Uganda
SNP-NC_007344̣-1201817	NC_007344	1201817	A	Uganda
SNP-NC_007344̣-120201	NC_007344	120201	A	Uganda
SNP-NC_007344̣-120222	NC_007344	120222	C	Uganda
SNP-NC_007344̣-120233	NC_007344	120233	G	Uganda
SNP-NC_007344̣-120245	NC_007344	120245	C	Uganda
SNP-NC_007344̣-120281	NC_007344	120281	C	Uganda
SNP-NC_007344̣-1202866	NC_007344	1202866	G	Uganda
SNP-NC_007344̣-1202978	NC_007344	1202978	T	Uganda
SNP-NC_007344̣-1203588	NC_007344	1203588	C	Uganda
SNP-NC_007344̣-120371	NC_007344	120371	A	Uganda
SNP-NC_007344̣-1203911	NC_007344	1203911	T	Uganda
SNP-NC_007344̣-1203943	NC_007344	1203943	A	Uganda
SNP-NC_007344̣-1204037	NC_007344	1204037	A	Uganda
SNP-NC_007344̣-1204101	NC_007344	1204101	A	Uganda
SNP-NC_007344̣-120416	NC_007344	120416	A	Uganda
SNP-NC_007344̣-1204358	NC_007344	1204358	G	Uganda
SNP-NC_007344̣-1204409	NC_007344	1204409	C	Uganda
SNP-NC_007344̣-1204411	NC_007344	1204411	G	Uganda
SNP-NC_007344̣-1204509	NC_007344	1204509	G	Uganda
SNP-NC_007344̣-120452	NC_007344	120452	C	Uganda
SNP-NC_007344̣-1204583	NC_007344	1204583	T	Uganda
SNP-NC_007344̣-1204620	NC_007344	1204620	T	Uganda
SNP-NC_007344̣-1204641	NC_007344	1204641	T	Uganda
SNP-NC_007344̣-1204686	NC_007344	1204686	T	Uganda
SNP-NC_007344̣-1204703	NC_007344	1204703	C	Uganda
SNP-NC_007344̣-1204858	NC_007344	1204858	G	Uganda
SNP-NC_007344̣-1204867	NC_007344	1204867	G	Uganda
SNP-NC_007344̣-1204872	NC_007344	1204872	G	Uganda
SNP-NC_007344̣-1204875	NC_007344	1204875	C	Uganda
SNP-NC_007344̣-1204876	NC_007344	1204876	G	Uganda
SNP-NC_007344̣-1204892	NC_007344	1204892	T	Uganda
SNP-NC_007344̣-1204897	NC_007344	1204897	A	Uganda
SNP-NC_007344̣-120490	NC_007344	120490	C	Uganda
SNP-NC_007344̣-1204998	NC_007344	1204998	G	Uganda
SNP-NC_007344̣-1205007	NC_007344	1205007	T	Uganda
SNP-NC_007344̣-120512	NC_007344	120512	T	Uganda
SNP-NC_007344̣-1205136	NC_007344	1205136	G	Uganda
SNP-NC_007344̣-1205215	NC_007344	1205215	A	Uganda
SNP-NC_007344̣-1205230	NC_007344	1205230	C	Uganda
SNP-NC_007344̣-1205260	NC_007344	1205260	G	Uganda
SNP-NC_007344̣-1205278	NC_007344	1205278	C	Uganda
SNP-NC_007344̣-1205304	NC_007344	1205304	C	Uganda
SNP-NC_007344̣-120533	NC_007344	120533	T	Uganda
SNP-NC_007344̣-1205341	NC_007344	1205341	T	Uganda
SNP-NC_007344̣-1205362	NC_007344	1205362	C	Uganda
SNP-NC_007344̣-1205385	NC_007344	1205385	T	Uganda
SNP-NC_007344̣-1205485	NC_007344	1205485	G	Uganda
SNP-NC_007344̣-1205544	NC_007344	1205544	A	Uganda
SNP-NC_007344̣-1205551	NC_007344	1205551	T	Uganda
SNP-NC_007344̣-1205557	NC_007344	1205557	A	Uganda
SNP-NC_007344̣-1205567	NC_007344	1205567	A	Uganda
SNP-NC_007344̣-1205575	NC_007344	1205575	G	Uganda
SNP-NC_007344̣-1205588	NC_007344	1205588	T	Uganda
SNP-NC_007344̣-1205614	NC_007344	1205614	G	Uganda
SNP-NC_007344̣-1205624	NC_007344	1205624	T	Uganda
SNP-NC_007344̣-1205650	NC_007344	1205650	G	Uganda
SNP-NC_007344̣-1205652	NC_007344	1205652	T	Uganda
SNP-NC_007344̣-1205673	NC_007344	1205673	A	Uganda
SNP-NC_007344̣-1205706	NC_007344	1205706	T	Uganda
SNP-NC_007344̣-1205749	NC_007344	1205749	T	Uganda
SNP-NC_007344̣-1205765	NC_007344	1205765	C	Uganda
SNP-NC_007344̣-1205793	NC_007344	1205793	T	Uganda
SNP-NC_007344̣-1205815	NC_007344	1205815	C	Uganda
SNP-NC_007344̣-1205818	NC_007344	1205818	T	Uganda
SNP-NC_007344̣-1205830	NC_007344	1205830	A	Uganda
SNP-NC_007344̣-1205878	NC_007344	1205878	C	Uganda
SNP-NC_007344̣-1205899	NC_007344	1205899	C	Uganda
SNP-NC_007344̣-1205947	NC_007344	1205947	A	Uganda
SNP-NC_007344̣-1205950	NC_007344	1205950	T	Uganda
SNP-NC_007344̣-1205954	NC_007344	1205954	T	Uganda
SNP-NC_007344̣-120596	NC_007344	120596	A	Uganda
SNP-NC_007344̣-1205964	NC_007344	1205964	C	Uganda
SNP-NC_007344̣-1205989	NC_007344	1205989	C	Uganda
SNP-NC_007344̣-1206023	NC_007344	1206023	C	Uganda
SNP-NC_007344̣-1206025	NC_007344	1206025	C	Uganda
SNP-NC_007344̣-1206082	NC_007344	1206082	T	Uganda
SNP-NC_007344̣-1206154	NC_007344	1206154	C	Uganda
SNP-NC_007344̣-1206163	NC_007344	1206163	C	Uganda
SNP-NC_007344̣-1206175	NC_007344	1206175	T	Uganda
SNP-NC_007344̣-1206209	NC_007344	1206209	G	Uganda
SNP-NC_007344̣-1206220	NC_007344	1206220	C	Uganda
SNP-NC_007344̣-1206226	NC_007344	1206226	C	Uganda
SNP-NC_007344̣-1206239	NC_007344	1206239	T	Uganda
SNP-NC_007344̣-120653	NC_007344	120653	G	Uganda
SNP-NC_007344̣-1206754	NC_007344	1206754	C	Uganda
SNP-NC_007344̣-1206765	NC_007344	1206765	C	Uganda
SNP-NC_007344̣-1206767	NC_007344	1206767	T	Uganda
SNP-NC_007344̣-1206786	NC_007344	1206786	T	Uganda
SNP-NC_007344̣-1206811	NC_007344	1206811	C	Uganda
SNP-NC_007344̣-120683	NC_007344	120683	G	Uganda
SNP-NC_007344̣-1206847	NC_007344	1206847	T	Muguga
SNP-NC_007344̣-1206916	NC_007344	1206916	C	Uganda
SNP-NC_007344̣-1206924	NC_007344	1206924	T	Uganda
SNP-NC_007344̣-1206940	NC_007344	1206940	C	Uganda
SNP-NC_007344̣-120704	NC_007344	120704	G	Uganda
SNP-NC_007344̣-120706	NC_007344	120706	T	Uganda
SNP-NC_007344̣-120728	NC_007344	120728	T	Uganda
SNP-NC_007344̣-1207391	NC_007344	1207391	T	Uganda
SNP-NC_007344̣-120740	NC_007344	120740	G	Uganda
SNP-NC_007344̣-120746	NC_007344	120746	A	Uganda
SNP-NC_007344̣-1207486	NC_007344	1207486	T	Uganda
SNP-NC_007344̣-1207489	NC_007344	1207489	G	Uganda
SNP-NC_007344̣-1207512	NC_007344	1207512	G	Uganda
SNP-NC_007344̣-1207543	NC_007344	1207543	C	Uganda
SNP-NC_007344̣-1207549	NC_007344	1207549	G	Uganda
SNP-NC_007344̣-120761	NC_007344	120761	A	Uganda
SNP-NC_007344̣-1208085	NC_007344	1208085	T	Uganda
SNP-NC_007344̣-120980	NC_007344	120980	T	Uganda
SNP-NC_007344̣-121022	NC_007344	121022	A	Uganda
SNP-NC_007344̣-121032	NC_007344	121032	A	Uganda
SNP-NC_007344̣-1210397	NC_007344	1210397	T	Uganda
SNP-NC_007344̣-121043	NC_007344	121043	G	Uganda
SNP-NC_007344̣-121056	NC_007344	121056	A	Uganda
SNP-NC_007344̣-121080	NC_007344	121080	C	Uganda
SNP-NC_007344̣-121092	NC_007344	121092	G	Uganda
SNP-NC_007344̣-121095	NC_007344	121095	T	Uganda
SNP-NC_007344̣-121113	NC_007344	121113	A	Uganda
SNP-NC_007344̣-121125	NC_007344	121125	T	Uganda
SNP-NC_007344̣-121146	NC_007344	121146	C	Uganda
SNP-NC_007344̣-121160	NC_007344	121160	A	Uganda
SNP-NC_007344̣-121174	NC_007344	121174	T	Uganda
SNP-NC_007344̣-121182	NC_007344	121182	T	Uganda
SNP-NC_007344̣-121184	NC_007344	121184	G	Uganda
SNP-NC_007344̣-121193	NC_007344	121193	T	Uganda
SNP-NC_007344̣-1212616	NC_007344	1212616	A	Uganda
SNP-NC_007344̣-121276	NC_007344	121276	G	Uganda
SNP-NC_007344̣-121307	NC_007344	121307	C	Uganda
SNP-NC_007344̣-121326	NC_007344	121326	T	Uganda
SNP-NC_007344̣-121383	NC_007344	121383	G	Uganda
SNP-NC_007344̣-121407	NC_007344	121407	A	Uganda
SNP-NC_007344̣-121435	NC_007344	121435	G	Uganda
SNP-NC_007344̣-121461	NC_007344	121461	A	Uganda
SNP-NC_007344̣-121518	NC_007344	121518	T	Uganda
SNP-NC_007344̣-121599	NC_007344	121599	T	Uganda
SNP-NC_007344̣-121620	NC_007344	121620	T	Uganda
SNP-NC_007344̣-121669	NC_007344	121669	T	Uganda
SNP-NC_007344̣-121750	NC_007344	121750	C	Uganda
SNP-NC_007344̣-121762	NC_007344	121762	T	Uganda
SNP-NC_007344̣-121994	NC_007344	121994	C	Uganda
SNP-NC_007344̣-122000	NC_007344	122000	T	Uganda
SNP-NC_007344̣-122011	NC_007344	122011	T	Uganda
SNP-NC_007344̣-122034	NC_007344	122034	A	Uganda
SNP-NC_007344̣-122127	NC_007344	122127	C	Uganda
SNP-NC_007344̣-122148	NC_007344	122148	C	Uganda
SNP-NC_007344̣-122166	NC_007344	122166	A	Uganda
SNP-NC_007344̣-122181	NC_007344	122181	C	Uganda
SNP-NC_007344̣-122182	NC_007344	122182	T	Uganda
SNP-NC_007344̣-122190	NC_007344	122190	G	Uganda
SNP-NC_007344̣-122193	NC_007344	122193	T	Uganda
SNP-NC_007344̣-122201	NC_007344	122201	T	Uganda
SNP-NC_007344̣-122225	NC_007344	122225	C	Uganda
SNP-NC_007344̣-122251	NC_007344	122251	C	Uganda
SNP-NC_007344̣-122255	NC_007344	122255	G	Uganda
SNP-NC_007344̣-122257	NC_007344	122257	G	Uganda
SNP-NC_007344̣-122284	NC_007344	122284	T	Uganda
SNP-NC_007344̣-122290	NC_007344	122290	C	Uganda
SNP-NC_007344̣-122391	NC_007344	122391	A	Uganda
SNP-NC_007344̣-122403	NC_007344	122403	T	Uganda
SNP-NC_007344̣-1224365	NC_007344	1224365	T	Uganda
SNP-NC_007344̣-1224387	NC_007344	1224387	A	Uganda
SNP-NC_007344̣-1224489	NC_007344	1224489	C	Uganda
SNP-NC_007344̣-1224546	NC_007344	1224546	C	Uganda
SNP-NC_007344̣-1224557	NC_007344	1224557	G	Uganda
SNP-NC_007344̣-1224611	NC_007344	1224611	T	Uganda
SNP-NC_007344̣-1224665	NC_007344	1224665	C	Uganda
SNP-NC_007344̣-1224681	NC_007344	1224681	G	Uganda
SNP-NC_007344̣-1224806	NC_007344	1224806	A	Uganda
SNP-NC_007344̣-122494	NC_007344	122494	C	Uganda
SNP-NC_007344̣-122504	NC_007344	122504	T	Uganda
SNP-NC_007344̣-122505	NC_007344	122505	G	Uganda
SNP-NC_007344̣-122562	NC_007344	122562	G	Uganda
SNP-NC_007344̣-122580	NC_007344	122580	G	Uganda
SNP-NC_007344̣-122584	NC_007344	122584	C	Uganda
SNP-NC_007344̣-122587	NC_007344	122587	A	Uganda
SNP-NC_007344̣-122597	NC_007344	122597	G	Uganda
SNP-NC_007344̣-122618	NC_007344	122618	A	Uganda
SNP-NC_007344̣-122625	NC_007344	122625	C	Uganda
SNP-NC_007344̣-122639	NC_007344	122639	G	Uganda
SNP-NC_007344̣-122692	NC_007344	122692	T	Uganda
SNP-NC_007344̣-122697	NC_007344	122697	C	Uganda
SNP-NC_007344̣-122701	NC_007344	122701	C	Uganda
SNP-NC_007344̣-122706	NC_007344	122706	T	Uganda
SNP-NC_007344̣-123095	NC_007344	123095	T	Uganda
SNP-NC_007344̣-123097	NC_007344	123097	C	Uganda
SNP-NC_007344̣-123109	NC_007344	123109	T	Uganda
SNP-NC_007344̣-123114	NC_007344	123114	C	Uganda
SNP-NC_007344̣-123127	NC_007344	123127	G	Uganda
SNP-NC_007344̣-123133	NC_007344	123133	G	Uganda
SNP-NC_007344̣-123161	NC_007344	123161	T	Uganda
SNP-NC_007344̣-123217	NC_007344	123217	A	Uganda
SNP-NC_007344̣-123221	NC_007344	123221	C	Uganda
SNP-NC_007344̣-123230	NC_007344	123230	A	Muguga
SNP-NC_007344̣-123246	NC_007344	123246	G	Uganda
SNP-NC_007344̣-123258	NC_007344	123258	T	Muguga
SNP-NC_007344̣-123268	NC_007344	123268	A	Uganda
SNP-NC_007344̣-123269	NC_007344	123269	G	Uganda
SNP-NC_007344̣-123277	NC_007344	123277	A	Uganda
SNP-NC_007344̣-123333	NC_007344	123333	T	Uganda
SNP-NC_007344̣-123374	NC_007344	123374	A	Uganda
SNP-NC_007344̣-123394	NC_007344	123394	G	Uganda
SNP-NC_007344̣-123430	NC_007344	123430	A	Uganda
SNP-NC_007344̣-123438	NC_007344	123438	G	Uganda
SNP-NC_007344̣-123447	NC_007344	123447	G	Uganda
SNP-NC_007344̣-1234496	NC_007344	1234496	C	Uganda
SNP-NC_007344̣-123506	NC_007344	123506	A	Uganda
SNP-NC_007344̣-123539	NC_007344	123539	T	Uganda
SNP-NC_007344̣-123598	NC_007344	123598	A	Uganda
SNP-NC_007344̣-123620	NC_007344	123620	G	Uganda
SNP-NC_007344̣-123636	NC_007344	123636	G	Uganda
SNP-NC_007344̣-123638	NC_007344	123638	G	Uganda
SNP-NC_007344̣-123649	NC_007344	123649	A	Uganda
SNP-NC_007344̣-123729	NC_007344	123729	G	Uganda
SNP-NC_007344̣-123749	NC_007344	123749	C	Uganda
SNP-NC_007344̣-123755	NC_007344	123755	G	Uganda
SNP-NC_007344̣-123766	NC_007344	123766	T	Uganda
SNP-NC_007344̣-123770	NC_007344	123770	T	Uganda
SNP-NC_007344̣-123782	NC_007344	123782	A	Uganda
SNP-NC_007344̣-123811	NC_007344	123811	A	Uganda
SNP-NC_007344̣-123850	NC_007344	123850	A	Uganda
SNP-NC_007344̣-123878	NC_007344	123878	G	Uganda
SNP-NC_007344̣-123883	NC_007344	123883	T	Uganda
SNP-NC_007344̣-123888	NC_007344	123888	C	Uganda
SNP-NC_007344̣-123896	NC_007344	123896	C	Uganda
SNP-NC_007344̣-123901	NC_007344	123901	G	Uganda
SNP-NC_007344̣-123923	NC_007344	123923	A	Uganda
SNP-NC_007344̣-123925	NC_007344	123925	C	Uganda
SNP-NC_007344̣-123930	NC_007344	123930	G	Uganda
SNP-NC_007344̣-123938	NC_007344	123938	A	Uganda
SNP-NC_007344̣-123940	NC_007344	123940	T	Uganda
SNP-NC_007344̣-124007	NC_007344	124007	T	Uganda
SNP-NC_007344̣-124008	NC_007344	124008	A	Uganda
SNP-NC_007344̣-124014	NC_007344	124014	A	Uganda
SNP-NC_007344̣-124021	NC_007344	124021	T	Uganda
SNP-NC_007344̣-124024	NC_007344	124024	A	Muguga
SNP-NC_007344̣-124038	NC_007344	124038	T	Uganda
SNP-NC_007344̣-124044	NC_007344	124044	A	Uganda
SNP-NC_007344̣-124052	NC_007344	124052	T	Uganda
SNP-NC_007344̣-124072	NC_007344	124072	G	Uganda
SNP-NC_007344̣-124095	NC_007344	124095	T	Uganda
SNP-NC_007344̣-124100	NC_007344	124100	G	Uganda
SNP-NC_007344̣-124118	NC_007344	124118	T	Uganda
SNP-NC_007344̣-124266	NC_007344	124266	T	Uganda
SNP-NC_007344̣-124283	NC_007344	124283	G	Uganda
SNP-NC_007344̣-124304	NC_007344	124304	A	Uganda
SNP-NC_007344̣-124331	NC_007344	124331	T	Uganda
SNP-NC_007344̣-124355	NC_007344	124355	C	Uganda
SNP-NC_007344̣-124427	NC_007344	124427	T	Uganda
SNP-NC_007344̣-124433	NC_007344	124433	G	Uganda
SNP-NC_007344̣-124436	NC_007344	124436	G	Uganda
SNP-NC_007344̣-124496	NC_007344	124496	T	Uganda
SNP-NC_007344̣-124499	NC_007344	124499	T	Uganda
SNP-NC_007344̣-124508	NC_007344	124508	T	Uganda
SNP-NC_007344̣-124535	NC_007344	124535	T	Uganda
SNP-NC_007344̣-124541	NC_007344	124541	G	Uganda
SNP-NC_007344̣-124577	NC_007344	124577	T	Uganda
SNP-NC_007344̣-124602	NC_007344	124602	C	Uganda
SNP-NC_007344̣-124637	NC_007344	124637	T	Uganda
SNP-NC_007344̣-124649	NC_007344	124649	C	Uganda
SNP-NC_007344̣-124658	NC_007344	124658	G	Uganda
SNP-NC_007344̣-124661	NC_007344	124661	G	Uganda
SNP-NC_007344̣-1247328	NC_007344	1247328	G	Uganda
SNP-NC_007344̣-124747	NC_007344	124747	T	Uganda
SNP-NC_007344̣-124800	NC_007344	124800	A	Uganda
SNP-NC_007344̣-124932	NC_007344	124932	A	Uganda
SNP-NC_007344̣-124965	NC_007344	124965	A	Uganda
SNP-NC_007344̣-125026	NC_007344	125026	T	Uganda
SNP-NC_007344̣-125046	NC_007344	125046	C	Uganda
SNP-NC_007344̣-125058	NC_007344	125058	T	Uganda
SNP-NC_007344̣-125085	NC_007344	125085	G	Uganda
SNP-NC_007344̣-125136	NC_007344	125136	T	Uganda
SNP-NC_007344̣-125166	NC_007344	125166	G	Uganda
SNP-NC_007344̣-125190	NC_007344	125190	T	Uganda
SNP-NC_007344̣-125195	NC_007344	125195	G	Uganda
SNP-NC_007344̣-125199	NC_007344	125199	C	Uganda
SNP-NC_007344̣-125207	NC_007344	125207	G	Uganda
SNP-NC_007344̣-125276	NC_007344	125276	C	Uganda
SNP-NC_007344̣-125339	NC_007344	125339	A	Uganda
SNP-NC_007344̣-125362	NC_007344	125362	A	Uganda
SNP-NC_007344̣-125413	NC_007344	125413	A	Uganda
SNP-NC_007344̣-125435	NC_007344	125435	C	Uganda
SNP-NC_007344̣-125456	NC_007344	125456	C	Uganda
SNP-NC_007344̣-125489	NC_007344	125489	T	Uganda
SNP-NC_007344̣-125528	NC_007344	125528	G	Uganda
SNP-NC_007344̣-125531	NC_007344	125531	G	Uganda
SNP-NC_007344̣-125558	NC_007344	125558	T	Uganda
SNP-NC_007344̣-125606	NC_007344	125606	C	Uganda
SNP-NC_007344̣-125618	NC_007344	125618	C	Uganda
SNP-NC_007344̣-125684	NC_007344	125684	G	Uganda
SNP-NC_007344̣-125737	NC_007344	125737	G	Uganda
SNP-NC_007344̣-125756	NC_007344	125756	C	Uganda
SNP-NC_007344̣-125813	NC_007344	125813	C	Uganda
SNP-NC_007344̣-125846	NC_007344	125846	A	Uganda
SNP-NC_007344̣-125852	NC_007344	125852	G	Uganda
SNP-NC_007344̣-125888	NC_007344	125888	T	Uganda
SNP-NC_007344̣-1259012	NC_007344	1259012	G	Uganda
SNP-NC_007344̣-1259159	NC_007344	1259159	A	Uganda
SNP-NC_007344̣-125984	NC_007344	125984	A	Uganda
SNP-NC_007344̣-126092	NC_007344	126092	G	Uganda
SNP-NC_007344̣-126099	NC_007344	126099	A	Uganda
SNP-NC_007344̣-126107	NC_007344	126107	C	Uganda
SNP-NC_007344̣-126119	NC_007344	126119	A	Uganda
SNP-NC_007344̣-126179	NC_007344	126179	A	Uganda
SNP-NC_007344̣-126260	NC_007344	126260	G	Uganda
SNP-NC_007344̣-126314	NC_007344	126314	G	Uganda
SNP-NC_007344̣-126320	NC_007344	126320	T	Uganda
SNP-NC_007344̣-1263301	NC_007344	1263301	C	Uganda
SNP-NC_007344̣-1263325	NC_007344	1263325	G	Uganda
SNP-NC_007344̣-1263684	NC_007344	1263684	T	Uganda
SNP-NC_007344̣-1263725	NC_007344	1263725	A	Uganda
SNP-NC_007344̣-1263759	NC_007344	1263759	T	Uganda
SNP-NC_007344̣-1263832	NC_007344	1263832	C	Uganda
SNP-NC_007344̣-126402	NC_007344	126402	G	Uganda
SNP-NC_007344̣-1264192	NC_007344	1264192	C	Uganda
SNP-NC_007344̣-1264342	NC_007344	1264342	C	Uganda
SNP-NC_007344̣-126436	NC_007344	126436	T	Uganda
SNP-NC_007344̣-1264703	NC_007344	1264703	A	Uganda
SNP-NC_007344̣-1264708	NC_007344	1264708	G	Uganda
SNP-NC_007344̣-126482	NC_007344	126482	A	Uganda
SNP-NC_007344̣-1265051	NC_007344	1265051	A	Uganda
SNP-NC_007344̣-1265266	NC_007344	1265266	G	Uganda
SNP-NC_007344̣-126528	NC_007344	126528	T	Uganda
SNP-NC_007344̣-1265342	NC_007344	1265342	G	Uganda
SNP-NC_007344̣-126543	NC_007344	126543	A	Uganda
SNP-NC_007344̣-126632	NC_007344	126632	G	Uganda
SNP-NC_007344̣-126636	NC_007344	126636	C	Uganda
SNP-NC_007344̣-126693	NC_007344	126693	T	Uganda
SNP-NC_007344̣-126717	NC_007344	126717	C	Uganda
SNP-NC_007344̣-126756	NC_007344	126756	G	Uganda
SNP-NC_007344̣-126930	NC_007344	126930	G	Uganda
SNP-NC_007344̣-126944	NC_007344	126944	C	Uganda
SNP-NC_007344̣-126961	NC_007344	126961	G	Uganda
SNP-NC_007344̣-126975	NC_007344	126975	T	Uganda
SNP-NC_007344̣-126981	NC_007344	126981	A	Uganda
SNP-NC_007344̣-127004	NC_007344	127004	C	Uganda
SNP-NC_007344̣-127041	NC_007344	127041	T	Uganda
SNP-NC_007344̣-127068	NC_007344	127068	T	Uganda
SNP-NC_007344̣-127107	NC_007344	127107	G	Uganda
SNP-NC_007344̣-127122	NC_007344	127122	A	Uganda
SNP-NC_007344̣-127148	NC_007344	127148	A	Uganda
SNP-NC_007344̣-127215	NC_007344	127215	C	Uganda
SNP-NC_007344̣-127230	NC_007344	127230	C	Uganda
SNP-NC_007344̣-127257	NC_007344	127257	A	Uganda
SNP-NC_007344̣-127290	NC_007344	127290	A	Uganda
SNP-NC_007344̣-127298	NC_007344	127298	C	Uganda
SNP-NC_007344̣-127344	NC_007344	127344	A	Uganda
SNP-NC_007344̣-127347	NC_007344	127347	A	Uganda
SNP-NC_007344̣-1274514	NC_007344	1274514	A	Uganda
SNP-NC_007344̣-127470	NC_007344	127470	T	Uganda
SNP-NC_007344̣-1274831	NC_007344	1274831	G	Uganda
SNP-NC_007344̣-127506	NC_007344	127506	G	Uganda
SNP-NC_007344̣-1275188	NC_007344	1275188	T	Uganda
SNP-NC_007344̣-1275261	NC_007344	1275261	G	Uganda
SNP-NC_007344̣-127527	NC_007344	127527	T	Uganda
SNP-NC_007344̣-1275275	NC_007344	1275275	A	Uganda
SNP-NC_007344̣-1275353	NC_007344	1275353	A	Uganda
SNP-NC_007344̣-1275364	NC_007344	1275364	G	Uganda
SNP-NC_007344̣-1275385	NC_007344	1275385	T	Uganda
SNP-NC_007344̣-1275425	NC_007344	1275425	T	Uganda
SNP-NC_007344̣-1275581	NC_007344	1275581	A	Uganda
SNP-NC_007344̣-1275597	NC_007344	1275597	T	Uganda
SNP-NC_007344̣-1275669	NC_007344	1275669	G	Uganda
SNP-NC_007344̣-1275731	NC_007344	1275731	G	Uganda
SNP-NC_007344̣-1275771	NC_007344	1275771	G	Uganda
SNP-NC_007344̣-1275822	NC_007344	1275822	T	Uganda
SNP-NC_007344̣-1275826	NC_007344	1275826	C	Uganda
SNP-NC_007344̣-1275828	NC_007344	1275828	G	Uganda
SNP-NC_007344̣-1275908	NC_007344	1275908	G	Uganda
SNP-NC_007344̣-1275917	NC_007344	1275917	T	Uganda
SNP-NC_007344̣-1275919	NC_007344	1275919	T	Uganda
SNP-NC_007344̣-1275944	NC_007344	1275944	G	Uganda
SNP-NC_007344̣-1275974	NC_007344	1275974	T	Uganda
SNP-NC_007344̣-1275977	NC_007344	1275977	A	Uganda
SNP-NC_007344̣-1275987	NC_007344	1275987	G	Uganda
SNP-NC_007344̣-1276010	NC_007344	1276010	A	Uganda
SNP-NC_007344̣-1276035	NC_007344	1276035	A	Muguga
SNP-NC_007344̣-1276085	NC_007344	1276085	A	Uganda
SNP-NC_007344̣-1276094	NC_007344	1276094	T	Uganda
SNP-NC_007344̣-1276147	NC_007344	1276147	G	Uganda
SNP-NC_007344̣-127660	NC_007344	127660	C	Uganda
SNP-NC_007344̣-1276611	NC_007344	1276611	T	Uganda
SNP-NC_007344̣-1276778	NC_007344	1276778	T	Uganda
SNP-NC_007344̣-1277017	NC_007344	1277017	A	Uganda
SNP-NC_007344̣-1277050	NC_007344	1277050	G	Uganda
SNP-NC_007344̣-1277165	NC_007344	1277165	T	Uganda
SNP-NC_007344̣-127722	NC_007344	127722	C	Uganda
SNP-NC_007344̣-1277240	NC_007344	1277240	T	Uganda
SNP-NC_007344̣-1277335	NC_007344	1277335	C	Uganda
SNP-NC_007344̣-1277404	NC_007344	1277404	A	Uganda
SNP-NC_007344̣-1277407	NC_007344	1277407	A	Uganda
SNP-NC_007344̣-1277628	NC_007344	1277628	G	Uganda
SNP-NC_007344̣-1277639	NC_007344	1277639	G	Uganda
SNP-NC_007344̣-1277644	NC_007344	1277644	A	Uganda
SNP-NC_007344̣-1277691	NC_007344	1277691	T	Uganda
SNP-NC_007344̣-127772	NC_007344	127772	T	Uganda
SNP-NC_007344̣-1277823	NC_007344	1277823	T	Uganda
SNP-NC_007344̣-1277830	NC_007344	1277830	T	Uganda
SNP-NC_007344̣-127794	NC_007344	127794	A	Uganda
SNP-NC_007344̣-1277945	NC_007344	1277945	T	Uganda
[truncated: 62,244 more rows]
